# Supplementary material for: The blood metabolome of incident kidney cancer: A case–control study nested within the MetKid consortium
Source: PLoS Med. 2021 Sep 20;18(9):e1003786. doi: 10.1371/journal.pmed.1003786 (PMC8496779; doi:10.1371/journal.pmed.1003786)
Supplement: S3 Table — Table A: Population characteristics of the kidney cancer cases and controls from 5 independent cohorts with pre-diagnostic blood samples included in our analyses, by cohort. Table B: Description of the predefined sums and ratios of metabolites measured with the Biocrates assay as described in the manufacturer’s documentation. Table C: Genetic instruments associated with BMI used in 2-sample MR analyses. Table D: Genetic instruments associated with dental disease used in 2-sample MR analyses. Table E: Mean concentration of metabolites by case or control status (in μmol/L and raw area counts for Biocrates and Metablon, respectively). Table F: Associations between levels of circulating metabolites and kidney cancer risk adjusted for fasting status. Table G: Crude associations between levels of circulating metabolites and kidney cancer risk. Table H: Associations between levels of circulating metabolites and kidney cancer risk adjusted for risk factors (for metabolites robustly associated with kidney cancer risk in the crude analyses and restricted to participants with complete risk factor information). Table I: Association between BMI and circulating Biocrates metabolites from 2-sample MR analyses. Table J: Association between BMI and circulating Metabolon metabolites from 2-sample MR analyses. Table K: Association between dental disease and circulating Biocrates metabolites from 2-sample MR analyses. Table L: Association between dental disease and circulating Metabolon metabolites from 2-sample MR analyses. BMI, body mass index; MR, mendelian randomisation. (XLSX) [file pmed.1003786.s004.xlsx]

## Sheet: Table of Contents
Table of Contents
Table A. Population characteristics of the kidney cancer cases and controls from 5 independent cohorts with pre-diagnostic blood samples included in our analyses, by cohort.
Table B. Description of the pre-defined sums and ratios of metabolites measured with the Biocrates assay as described in the manufacturer's documentation
Table C. Genetic instruments associated with body mass index used in two-sample MR analyses
Table D. Genetic instruments associated with dental disease used in two-sample MR analyses
Table E. Mean concentration of metabolites by case or control status (in µmol/L and raw area counts for Biocrates and Metablon, respectively)
Table F. Associations between levels of circulating metabolites and kidney cancer risk adjusted for fasting status
Table G. Crude associations between levels of circulating metabolites and kidney cancer risk
Table H. Associations between levels of circulating metabolites and kidney cancer risk adjusted for risk factors (for metabolites robustly associated with kidney cancer risk in the crude analyses and restricted to subjects with complete risk factor information).
Table I. Association between BMI and circulating Biocrates metabolites from two-sample MR analyses
Table J. Association between BMI and circulating Metabolon metabolites from two-sample MR analyses
Table K. Association between dental disease and circulating Biocrates metabolites from two-sample MR analyses
Table L. Association between dental disease and circulating Metabolon metabolites from two-sample MR analyses

## Sheet: Table A
Table A. Population characteristics of the kidney cancer cases and controls from 5 independent cohorts with pre-diagnostic blood samples included in our analyses, by cohort.
		EPIC					NSHDS					MCCS					Estonian Biobank					HUNT
		Cases		Controls			Cases		Controls			Cases		Controls			Cases		Controls			Cases		Controls
		N	%	N	%		N	%	N	%		N	%	N	%		N	%	N	%		N	%	N	%
Total		634	100	634	100		163	100	163	100		139	100	139	100		115	100	115	100		254	100	254	100
Age at blood collection (years)	mean (SD)	55.87 (8.32)		55.88 (8.32)			54.20 (7.23)		54.21 (7.24)			57.15 (8.31)		57.17 (8.25)			65.00 (10.73)		64.91 (10.70)			61.15 (13.26)		61.17 (13.19)
	min-max	35.82-76.30		35.51-75.96			30.06-61.11		30.28-60.89			40.28-69.52		41.11-69.31			29.37-90.93		29.35-89.51			25.70-91.00		26.30-89.70
Age at diagnostic (years)	mean (SD)	64.30 (8.61)					63.49 (7.94)					66.99 (9.30)					68.42 (10.92)					68.10 (12.19)
	min-max	40.37-88.58					45.00-84.26					41.46-83.62					33.66-92.59					34.08-97.00
Length of follow-up from blood collection (years)	mean (SD)	8.43 (4.67)					9.28 (5.56)					9.84 (5.14)					3.42 (2.53)					6.92 (4.71)
	min-max	0.07-17.81					0.26-24.49					0.16-18.30					0.01-11.02					0.05-19.27
Sex	Male	337	53.15	337	53.15		94	57.67	94	57.67		81	58.27	81	58.27		63	54.78	63	54.78		150	59.06	150	59.06
	Female	297	46.85	297	46.85		69	42.33	69	42.33		58	41.73	58	41.73		52	45.22	52	45.22		104	40.94	104	40.94
Education	None	42	6.62	52	8.2		0	0	0	0		0	0	0	0		1	0.87	0	0		0	0	0	0
	Primary School	228	35.96	219	34.54		99	60.74	108	66.26		6	4.32	6	4.32		29	25.22	28	24.35		106	41.73	95	37.4
	Technical School	132	20.82	135	21.29		0	0	0	0		65	46.76	49	35.25		36	31.3	38	33.04		0	0	0	0
	Secondary School	90	14.2	89	14.04		26	15.95	24	14.72		9	6.47	11	7.91		29	25.22	22	19.13		85	33.46	90	35.43
	University	114	17.98	117	18.45		29	17.79	27	16.56		26	18.71	37	26.62		20	17.39	26	22.61		27	10.63	35	13.78
	Unknown	28	4.42	22	3.47		9	5.52	4	2.45		33	23.74	36	25.9		0	0	1	0.87		36	14.17	34	13.39
Body Mass Index	mean (SD)	27.57 (4.49)		26.73 (3.97)			27.24 (4.39)		26.49 (4.19)			28.23 (4.41)		27.27 (4.42)			29.54 (5.34)		28.30 (6.19)			27.67 (4.68)		27.03 (3.83)
	min-max	17.07-47.78		17.40-43.55			19.15-47.12		19.00-41.73			20.17-47.69		18.93-49.28			19.47-49.90		16.73-50.17			18.30-44.80		18.20-46.60
Body Mass Index	<18.5	5	0.79	2	0.32		0	0	0	0		0	0	0	0		0	0	3	2.61		1	0.39	1	0.39
	[18.5-25[	185	29.18	241	38.01		55	33.74	66	40.49		31	22.3	47	33.81		22	19.13	32	27.83		71	27.95	72	28.35
	[25-30[	292	46.06	279	44.01		76	46.63	64	39.26		70	50.36	60	43.17		47	40.87	46	40		111	43.7	132	51.97
	>=30	152	23.97	112	17.67		31	19.02	30	18.4		38	27.34	32	23.02		46	40	33	28.7		68	26.77	47	18.5
	Unknown	0	0	0	0		1	0.61	3	1.84		0	0	0	0		0	0	1	0.87		3	1.18	2	0.79
Waist-to-Hip ratio (cm)	mean (SD)	0.89 (0.10)		0.88 (0.09)			NA		NA			0.88 (0.10)		0.87 (0.09)			NA		NA			0.90 (0.08)		0.88 (0.08)
	min-max	0.56-1.18		0.66-1.20			NA		NA			0.67-1.14		0.65-1.04			NA		NA			0.70-1.13		0.69-1.13
Smoking status	Never	286	45.11	288	45.43		65	39.88	68	41.72		69	49.64	80	57.55		60	52.17	66	57.39		73	28.74	101	39.76
	Former	194	30.6	215	33.91		62	38.04	63	38.65		50	35.97	46	33.09		26	22.61	32	27.83		86	33.86	89	35.04
	Current	149	23.5	121	19.09		31	19.02	27	16.56		20	14.39	13	9.35		29	25.22	16	13.91		86	33.86	56	22.05
	Unknown	5	0.79	10	1.58		5	3.07	5	3.07		0	0	0	0		0	0	1	0.87		9	3.54	8	3.15
Smoking quantity	Pack-years mean (SD)	11.01 (15.58)		9.96 (14.50)			8.77 (13.22)		5.51 (9.71)			15.87 (26.29)		11.64 (20.04)			11.86 (19.96)		7.89 (16.58)			12.62 (13.58)		10.05 (15.51)
	minimum-maximum	0.00-95.72		0.00-92.00			0.00-45.14		0.00-34.22			0.00-153.45		0.00-98.42			0.00-92.98		0.00-99.38			0.00-72.00		0.00-100.00
Smoking quantity	Cigarettes per day mean (SD)	7.81 (9.93)		7.34 (9.29)			5.44 (7.93)		4.11 (6.94)			10.64 (14.95)		8.10 (12.82)			6.86 (10.55)		4.53 (8.57)			8.41 (7.86)		6.78 (8.34)
	minimum-maximum	0.00-60.00		0.00-50.00			0.00-26.00		0.00-26.00			0.00-99.00		0.00-60.00			0.00-40.00		0.00-37.50			0.00-40.00		0.00-43.00
Alcohol intake (g/d)	mean (SD)	20.29 (30.75)		21.35 (36.16)			4.97 (9.06)		4.70 (6.22)			11.82 (16.27)		15.70 (25.73)			0.89 (2.49)		0.32 (0.65)			2.31 (4.21)		3.35 (6.28)
	minimum-maximum	0.00-376.17		0.00-429.60			0.00-87.28		0.00-40.34			0.00-85.39		0.00-156.36			0.00-13.00		0.00-3.00			0.00-18.86		0.00-42.86
Diabetes	No	586	92.43	594	93.69		153	93.87	160	98.16		0	0	0	0		97	84.35	97	84.35		233	91.73	248	97.64
	Yes	35	5.52	29	4.57		6	3.68	2	1.23		0	0	0	0		18	15.65	18	15.65		21	8.27	5	1.97
	Unknown	13	2.05	11	1.74		4	2.45	1	0.61		139	100	139	100		0	0	0	0		0	0	1	0.39
Hypertension	No	313	49.37	365	57.57		94	57.67	112	68.71		0	0	0	0		36	31.3	47	40.87		169	66.54	194	76.38
	Yes	213	33.6	159	25.08		58	35.58	46	28.22		0	0	0	0		79	68.7	68	59.13		83	32.68	60	23.62
	Unknown	108	17.03	110	17.35		11	6.75	5	3.07		139	100	139	100		0	0	0	0		2	0.79	0	0
Physical Activity	mean (SD)	2.34 (1.06)		2.36 (1.09)			2.45 (0.96)		2.50 (1.00)			NA		NA			NA		NA			NA		NA
	minimum-maximum	1.00-5.00		1.00-5.00			1.00-4.00		1.00-4.00			NA		NA			NA		NA			NA		NA
Cancer Site	C64	599	94.48				161	98.77				0	0				76	66.09				235	92.52
	C65	35	5.52				1	0.61				0	0				0	0				19	7.48
	Unknown	0	0				1	0.61				139	100				39	33.91				0	0
Histology	Clear Cell Carcinomas	459	72.4				124	76.07				113	81.29				57	49.57				178	70.08
	Other	160	25.24				38	23.31				26	18.71				19	16.52				39	15.35
	Unknown	15	2.37				1	0.61				0	0				39	33.91				37	14.57
Fasting state at blood collection	Fasting for less than 6 hours	406	64.04	405	63.88		27	16.56	27	16.56		52	37.41	34	24.46		55	47.83	57	49.57		228	89.76	236	92.91
	Fasting for 6 hours or more	219	34.54	222	35.02		136	83.44	136	83.44		87	62.59	105	75.54		16	13.91	16	13.91		18	7.09	18	7.09
	Unknown	9	1.42	7	1.1		0	0	0	0		0	0	0	0		44	38.26	42	36.52		8	3.15	0	0
N: number of participants included in the analyses; SD: Standard Deviation

## Sheet: Table B
Table B. Description of the pre-defined sums and ratios of metabolites measured with the Biocrates assay as described in the manufacturer's documentation
Ratio or Sum	Description	Metabolic Significance
Acetylcarnitine/Carnitine	Ratio of acetylcarnitine to free carnitine	Measure of ß-oxidation of even numbered fatty acids
ADMA/Arginine	Ratio of asymmetrically dimethylated arginine to total unmodified arginine	Inhibition of NO synthase, associated with endothelial dysfunction and cardiovascular risk in general
Branched chain amino acids	Sum of branched chain amino acids	Indicator of short-term metabolic control (analogy with muscular insulin resistance)
C16+C18/C0	Ratio of long chain acylcarnitines to free carnitine	Activity of carnitine palmitoyltransferase l, rate-limiting step in the uptake of fatty acids into mitochondria
C2+C3/C0	Ratio of short chain acylcarnitines to free carnitine	Measure of overall ß-oxidation activity
Citrulline/Arginine	Ratio of citrulline to arginine	Activity of nitric oxide synthase (NOS)
Citrulline/Ornithine	Ratio of citrulline to ornithine	Activity of ornithine carbamoylphosphate transferase
DMA/Arginine	Ratio of total dimethylated arginine (sum of ADMA and SDMA) to total unmodified arginine	Activity of protein arginine methyl transferases
Essential amino acids	Sum of essentials amino acids	Indicator of nutritional status
Fischer Ratio	Ratio of BCAA to aromatic AA (Phe, Trp, Tyr, His)	Indicator of liver damage
Glucogenic amino acids	Sum of selected glucogenic amino acis (alanine, glycine, serine)	Indicator of balance between glycolysis and gluconeogenesis
Kynurenine/Tryptophan	Ratio of kynurenine to tryptophan	Rate of Tryptophan degradation to niacin, indicator of indole dioxygenase activity (immunosuppression/tolerance)
LysoPC/PC	Ratio of lysoglycerophosphocholines to glycerophosphocholines	Indicator of phospholipase activity
MUFA/SFA	Ratio of mono-unsaturated to saturated glycerophosphocholines	Measure of the activity of fatty acid desaturases and indicator of nutritional lipid composition
Non Essential amino acids	Sum of non-essentials amino acids	Indicator of metabolic/catabolic state
Ornithine/Arginine	Ratio of ornithine to arginine	Activity of arginase
PUFA	Sum of poly-unsaturated glycerophosphocholines	Indicator of nutritional lipid composition
PUFA/MUFA	Ratio of poly-unsaturated to mono-unsaturated glycerophosphocholines	Measure of the activity of fatty acid desaturases and indicator of nutritional lipid composition
PUFA/SFA	Ratio of poly-unsaturated to saturated glycerophosphocholines	Measure of the activity of fatty acid desaturases and indicator of nutritional lipid composition
SDMA/Arginine	Ratio of symmetrically dimethylated arginine to total unmodified arginine	Indicator of impaired kidney function/renal failure
SFA	Sum of saturated glycerophosphocholines	Indicator of nutritional lipid composition
Tyrosine/Phenylalanine	Ratio of tyrosine to phenylalanine	Activity of phenylalanine hydroxylase

## Sheet: Table C
Table C. Genetic instruments associated with body mass index used in two-sample MR analyses
SNP	effect allele	other allele	effect allele frequency	beta	se	p value
rs1000096	T	C	0.3801	-0.0144	0.0018	1.8e-15
rs1000940	A	G	0.7013	-0.0154	0.0018	1.1e-17
rs1003081	T	C	0.4497	0.0121	0.0016	1.3e-13
rs1006353	A	G	0.2485	0.0126	0.0019	2.3e-11
rs10083803	T	C	0.2605	-0.0127	0.0019	5.9e-11
rs10118701	A	G	0.6773	-0.0163	0.0018	1.1e-18
rs10132280	A	C	0.3017	-0.0223	0.0018	5.6e-35
rs10146527	T	C	0.6361	0.0137	0.0017	2.3e-15
rs10182181	A	G	0.5247	-0.0325	0.0016	6.7e-90
rs1020548	A	G	0.8344	-0.0132	0.0023	6.6e-09
rs10211055	T	C	0.6544	-0.0157	0.0018	7.2e-18
rs10269783	A	G	0.3896	0.0133	0.0017	1.4e-15
rs1035010	T	C	0.2566	0.0139	0.002	6.2e-12
rs1038088	T	G	0.4919	-0.0117	0.0016	4.6e-13
rs10408013	T	C	0.2908	0.0111	0.0018	8e-10
rs10438964	T	C	0.2757	-0.0127	0.0019	7.6e-11
rs1045411	T	C	0.2647	-0.0148	0.0019	2.3e-15
rs10460960	A	G	0.8876	0.0197	0.0025	8.1e-15
rs1048932	A	C	0.4162	-0.016	0.0017	3.8e-22
rs10497807	C	G	0.5203	-0.011	0.0016	1.5e-11
rs10733051	A	G	0.5198	0.0097	0.0016	2.9e-09
rs10744146	A	G	0.5146	-0.0122	0.0017	1.4e-12
rs10745785	T	C	0.6674	-0.0111	0.0018	1.2e-09
rs10754210	A	G	0.3107	-0.0123	0.0018	3.2e-11
rs1075901	T	C	0.4361	-0.0121	0.0016	1.2e-13
rs10779751	A	G	0.2744	0.0139	0.0018	2.5e-14
rs10797115	T	C	0.5365	0.0124	0.0017	9.9e-13
rs10818810	A	G	0.3908	0.0126	0.0017	1.1e-13
rs10818938	A	G	0.4215	0.0114	0.0017	5.1e-11
rs10830452	A	G	0.6712	-0.0111	0.0018	2.1e-09
rs10832778	C	G	0.3778	-0.0125	0.0017	1.3e-13
rs10838122	T	C	0.4802	-0.0105	0.0017	1.5e-09
rs10840606	A	G	0.8259	-0.0164	0.0024	3.2e-12
rs10842240	C	G	0.1158	0.0218	0.0027	3.1e-16
rs10867256	T	C	0.553	-0.0118	0.0017	8.7e-12
rs10876418	T	C	0.2325	-0.0123	0.0019	2.8e-10
rs10878946	T	C	0.714	-0.0141	0.0019	3.6e-13
rs10883553	A	C	0.4511	0.0119	0.0018	1.9e-11
rs10883759	A	G	0.3023	-0.0122	0.0018	5.4e-12
rs10886017	A	C	0.2524	0.0152	0.0019	1.4e-15
rs10887578	C	G	0.4896	0.0128	0.0017	1.6e-13
rs10915840	A	G	0.283	-0.0118	0.0019	1.3e-09
rs10920678	A	G	0.4291	0.0155	0.0016	1.5e-21
rs10923724	T	C	0.5725	-0.0118	0.0016	6.4e-13
rs10929925	A	C	0.4301	-0.0143	0.0016	1.8e-18
rs10930641	A	G	0.5911	-0.0137	0.0017	3.6e-15
rs10935143	A	G	0.4535	-0.0109	0.0017	2.8e-10
rs10938397	A	G	0.5683	-0.0324	0.0016	3.4e-86
rs10953620	A	C	0.5173	-0.0101	0.0017	5.4e-09
rs10962549	T	C	0.168	0.0198	0.0023	2.5e-17
rs10971712	T	C	0.1076	-0.0197	0.0027	6.4e-13
rs10989568	A	G	0.4619	0.0107	0.0017	6.6e-10
rs11066301	A	G	0.5661	0.0114	0.0016	4.4e-12
rs1106908	A	G	0.4409	-0.0158	0.0016	3.1e-22
rs11074446	T	C	0.8694	0.0225	0.0024	1.8e-20
rs11075489	T	C	0.4828	-0.0111	0.0017	1.3e-10
rs11079849	T	C	0.3199	-0.0188	0.0019	4.8e-24
rs11115176	T	C	0.7601	0.0121	0.0019	2e-10
rs11118308	A	G	0.5297	0.0101	0.0016	4.8e-10
rs11150911	A	C	0.2809	0.0133	0.0018	4.7e-13
rs11251352	A	G	0.4012	-0.0109	0.0018	7e-10
rs11496125	T	C	0.4212	0.0169	0.0017	3e-22
rs11577179	A	G	0.3721	-0.0108	0.0017	1.5e-10
rs11583122	T	C	0.07905	0.0182	0.003	7.4e-10
rs11600990	T	C	0.1569	-0.0178	0.0023	3.8e-14
rs11611246	T	G	0.21	0.024	0.002	5e-32
rs11611496	A	G	0.2218	-0.0169	0.002	1.7e-16
rs11629783	C	G	0.7692	0.0146	0.002	9.8e-13
rs11635675	T	G	0.6465	0.0124	0.0018	1.3e-11
rs11659764	A	T	0.05297	-0.0253	0.0039	8.9e-11
rs11668301	A	G	0.8482	0.021	0.0024	1.9e-18
rs11672660	T	C	0.2049	-0.034	0.0021	1.7e-60
rs11736228	A	T	0.7413	0.0139	0.002	4.1e-12
rs11753081	T	G	0.8251	0.0138	0.0021	8.9e-11
rs11773362	T	C	0.3369	-0.0111	0.0018	1.5e-09
rs11781222	T	C	0.8714	0.0158	0.0024	5.3e-11
rs11781699	T	C	0.8104	-0.0132	0.0021	3.1e-10
rs11783247	T	C	0.5375	-0.0169	0.0016	1.2e-24
rs11790280	T	C	0.6138	-0.0103	0.0018	7.1e-09
rs11792069	A	G	0.83	0.0145	0.0024	6.5e-10
rs11855853	T	C	0.2649	-0.0145	0.002	2.4e-13
rs11866815	T	C	0.2461	-0.0156	0.0019	1e-16
rs11889536	A	G	0.8507	0.0189	0.0024	6.4e-15
rs11945861	A	G	0.2369	-0.0148	0.002	5e-13
rs12033257	A	G	0.6165	0.0146	0.0018	2.4e-15
rs12035149	C	G	0.777	-0.0146	0.0021	3.9e-12
rs12041258	T	C	0.7713	0.0146	0.002	9.5e-13
rs12042908	A	G	0.4362	0.0184	0.0016	1.4e-29
rs12042959	A	G	0.8495	0.0144	0.0024	3.4e-09
rs12044597	A	G	0.4971	-0.0143	0.0016	1.7e-18
rs12098284	T	C	0.1241	0.0178	0.0026	1.8e-11
rs12101393	C	G	0.7803	0.0127	0.0021	1.5e-09
rs12147845	T	C	0.1135	0.0199	0.0027	4.5e-13
rs1218822	A	G	0.6663	0.0168	0.0017	1.9e-22
rs12189178	T	C	0.03783	0.0364	0.0046	2.2e-15
rs1229057	T	C	0.1216	0.017	0.0027	2.8e-10
rs12364470	T	G	0.8374	-0.0178	0.0022	1.1e-15
rs12420725	A	G	0.94142	-0.0226	0.0037	1.3e-09
rs12422552	C	G	0.2663	-0.0134	0.002	1.6e-11
rs12429545	A	G	0.1248	0.0316	0.0025	9.6e-38
rs12439798	T	G	0.4228	0.0125	0.0017	6.9e-13
rs12446632	A	G	0.1424	-0.0352	0.0024	2.9e-50
rs12448257	A	G	0.218	0.0184	0.002	8.1e-20
rs12448738	A	C	0.8629	-0.0168	0.0025	2.8e-11
rs12479233	A	T	0.4874	-0.0121	0.0017	1.6e-12
rs12514473	T	C	0.7687	0.0167	0.002	8.8e-17
rs12564992	A	G	0.8856	-0.0196	0.0026	5.3e-14
rs12575252	C	G	0.351	-0.0182	0.0017	1.8e-26
rs12577642	A	T	0.686	-0.0213	0.0018	9.9e-31
rs12587412	T	G	0.4896	0.0146	0.0017	4.8e-17
rs12593036	A	G	0.7007	0.0154	0.0019	3.8e-16
rs12595158	T	C	0.02362	-0.0394	0.0054	1.9e-13
rs12602912	T	C	0.2048	0.0176	0.0021	9.9e-18
rs12609744	T	C	0.6931	-0.0126	0.0019	3.6e-11
rs12655756	A	T	0.3697	0.0138	0.0018	1.9e-14
rs12675063	A	T	0.8869	-0.0156	0.0026	1.3e-09
rs12680842	A	G	0.6795	0.0133	0.0018	4.4e-14
rs12694021	A	C	0.4481	0.0106	0.0017	1e-09
rs12731372	T	C	0.2322	0.0116	0.0019	1.2e-09
rs12776880	A	T	0.6828	0.0128	0.0019	3e-11
rs1285245	C	G	0.3669	-0.0121	0.0018	1.7e-11
rs12885454	A	C	0.3431	-0.0185	0.0017	2.4e-27
rs12888545	A	G	0.7481	-0.0136	0.002	9.1e-12
rs12922346	C	G	0.2657	0.0136	0.002	1e-11
rs12939549	A	G	0.5665	0.018	0.0016	2.7e-28
rs1296328	A	C	0.4343	0.0179	0.0018	4.9e-24
rs12964689	A	G	0.5176	0.0203	0.0017	5.1e-32
rs13021737	A	G	0.1681	-0.0574	0.0021	7.5e-157
rs13047416	C	G	0.6231	0.0154	0.0018	2.2e-17
rs13107325	T	C	0.07373	0.047	0.0032	1.1e-47
rs13110266	A	G	0.4065	-0.0117	0.0017	1.9e-12
rs13174863	A	G	0.8452	-0.0192	0.0023	2.9e-16
rs13191362	A	G	0.8802	0.0236	0.0025	5.9e-21
rs13201877	A	G	0.8601	-0.0152	0.0024	2.7e-10
rs1320903	A	G	0.3174	0.0216	0.0018	9.2e-32
rs13209872	C	G	0.3403	-0.0152	0.0018	1.4e-16
rs13209968	C	G	0.5177	0.0114	0.0017	3.1e-11
rs13227658	T	C	0.5534	-0.0157	0.0017	1.7e-19
rs1323068	A	G	0.3207	-0.0114	0.0018	6.9e-10
rs13240600	A	G	0.8448	0.0204	0.0024	3.5e-17
rs1324110	C	G	0.4391	-0.0103	0.0017	6.8e-10
rs13247665	T	C	0.6407	-0.0139	0.0018	1.4e-14
rs13263601	A	C	0.6522	-0.0154	0.0018	2.2e-17
rs13290794	A	G	0.3582	-0.0141	0.0018	1.9e-15
rs13292976	T	C	0.4458	0.0131	0.0017	3.1e-14
rs13321566	A	G	0.8159	-0.0135	0.0023	4.7e-09
rs13329567	T	C	0.2308	-0.0293	0.002	1e-50
rs13417156	T	C	0.5639	-0.0144	0.0017	2.6e-17
rs13432055	T	C	0.7141	-0.0117	0.0018	8.9e-11
rs1358808	C	G	0.6735	-0.0142	0.0018	9.2e-15
rs1362910	A	G	0.4185	0.0121	0.0017	1.2e-12
rs1365466	T	C	0.7406	-0.0137	0.0019	3.3e-13
rs1371108	A	C	0.3247	0.0119	0.0018	9e-11
rs1405348	A	G	0.4324	-0.0204	0.0017	6.2e-32
rs1412235	C	G	0.3175	0.0246	0.0017	6e-45
rs1431659	A	G	0.2656	0.0196	0.0019	6e-24
rs1436343	A	G	0.4078	-0.0141	0.0017	7.3e-16
rs1437929	A	G	0.2878	0.0135	0.0019	9.9e-13
rs1451533	A	G	0.273	0.0167	0.0019	1e-17
rs1452075	T	C	0.7277	0.0141	0.0018	1.3e-14
rs1454687	C	G	0.4773	0.0202	0.0017	5.2e-32
rs1455137	A	C	0.6197	-0.0106	0.0017	4.4e-10
rs1477887	A	G	0.4567	-0.0138	0.0017	2e-15
rs1512065	A	G	0.2371	0.0138	0.0021	5.7e-11
rs1522569	T	G	0.8181	0.0164	0.0022	2.9e-13
rs1544459	T	C	0.5464	-0.0103	0.0016	2.2e-10
rs1554193	A	T	0.4711	-0.0103	0.0017	4.4e-09
rs156151	C	G	0.1912	-0.0165	0.0021	1.9e-14
rs159032	T	C	0.2439	0.0129	0.002	1.9e-10
rs1608445	A	G	0.435	-0.0104	0.0018	3.7e-09
rs1625427	T	C	0.6504	0.013	0.0018	1.4e-12
rs1658820	T	G	0.2468	0.0141	0.0021	5.9e-12
rs1668633	T	C	0.5738	0.01	0.0017	8.7e-09
rs16828086	C	G	0.617	0.0103	0.0018	1e-08
rs16851483	T	G	0.06928	0.0369	0.0035	3.2e-26
rs16906845	A	G	0.06683	-0.0225	0.0038	2.2e-09
rs16907751	T	C	0.1047	-0.0209	0.003	1.6e-12
rs16932761	A	G	0.2542	-0.014	0.002	1.7e-12
rs16966801	A	G	0.7984	-0.0156	0.0022	1.1e-12
rs1700137	T	C	0.3121	-0.0121	0.0019	2.5e-10
rs17014375	T	G	0.8652	-0.0172	0.0025	1.1e-11
rs17035438	A	G	0.09384	0.0199	0.003	3.3e-11
rs17056301	T	C	0.7364	-0.0118	0.002	2.4e-09
rs17094222	T	C	0.7961	-0.0181	0.002	2.2e-19
rs17105272	T	C	0.3186	0.011	0.0019	3.2e-09
rs17203016	A	G	0.804	-0.015	0.002	2.1e-13
rs17207196	T	C	0.4118	-0.0221	0.0018	2.1e-35
rs1730859	A	G	0.6584	-0.0118	0.0017	1.1e-11
rs17327461	T	C	0.4498	0.0125	0.0016	1.5e-14
rs17391694	T	C	0.1189	0.0317	0.0025	7.5e-38
rs17446091	T	C	0.7926	-0.0123	0.002	1.8e-09
rs17531363	A	C	0.6967	0.0133	0.0019	2e-12
rs17538472	T	C	0.1908	0.0129	0.0022	4.2e-09
rs17551974	A	C	0.1782	-0.0141	0.0022	1.9e-10
rs17636031	T	C	0.7299	-0.016	0.0019	1.2e-17
rs17681451	A	G	0.08384	-0.0197	0.0031	3.5e-10
rs17681708	T	C	0.6877	-0.0106	0.0018	7.2e-09
rs17724992	A	G	0.7404	0.0183	0.0019	1e-22
rs17757975	T	C	0.8518	0.0143	0.0024	4.2e-09
rs17806379	T	C	0.1789	-0.0258	0.0022	1.5e-30
rs17820822	T	G	0.6446	0.0143	0.0018	2.9e-15
rs1782507	T	G	0.6532	-0.0135	0.0018	1.3e-13
rs1787267	C	G	0.06268	-0.0237	0.0036	3.4e-11
rs1789165	A	G	0.6389	0.0138	0.0017	8e-16
rs1814170	A	T	0.8946	0.0203	0.0029	2.1e-12
rs1852006	A	G	0.3519	-0.0156	0.0018	4.9e-18
rs1853639	A	G	0.6363	-0.0111	0.0018	1.2e-09
rs1862451	A	G	0.7312	0.0137	0.0019	1.9e-12
rs1865341	T	C	0.758	0.0128	0.002	2.5e-10
rs1866510	T	C	0.3498	-0.0105	0.0018	8.1e-09
rs1884389	T	C	0.4289	-0.0103	0.0017	4e-09
rs1884897	A	G	0.3692	-0.0194	0.0017	1.3e-30
rs1899689	T	C	0.3986	0.0117	0.0016	1.5e-12
rs1899951	T	C	0.1314	0.017	0.0024	3.1e-12
rs1903579	C	G	0.5502	0.0111	0.0017	1.1e-10
rs1909586	T	G	0.5975	-0.0106	0.0018	4.8e-09
rs1927790	T	C	0.5891	-0.0148	0.0016	1.8e-19
rs1928295	T	C	0.5539	0.0141	0.0016	5.4e-18
rs1937684	A	T	0.6592	0.0112	0.0018	8.7e-10
rs1941697	A	G	0.4538	0.0123	0.0017	1.2e-12
rs1951455	T	C	0.2747	-0.0145	0.0019	4.5e-14
rs1956151	A	G	0.8213	-0.013	0.0022	7.3e-09
rs1973993	T	C	0.4096	-0.0208	0.0017	4.7e-33
rs1982441	T	G	0.1381	0.0175	0.0026	7e-12
rs2010281	A	G	0.3552	-0.0161	0.0017	6.7e-21
rs2012927	A	G	0.3348	0.0129	0.0017	7.4e-14
rs2030342	T	C	0.5749	0.0143	0.0017	1.9e-16
rs2075205	A	T	0.5866	0.0111	0.0017	1.8e-10
rs2075650	A	G	0.8606	0.0244	0.0023	1.5e-25
rs208015	T	C	0.0784	0.0356	0.0034	1.4e-25
rs2080454	A	C	0.6211	-0.0129	0.0017	1.7e-14
rs2100814	A	G	0.4103	0.0113	0.0017	1.2e-10
rs2122042	T	G	0.2056	0.0235	0.002	2.3e-31
rs2124499	C	G	0.3718	-0.0123	0.0017	3.4e-13
rs2143253	A	G	0.1189	-0.0188	0.0026	1.1e-12
rs2154297	T	C	0.7121	-0.0115	0.0019	1.2e-09
rs215632	A	G	0.3618	0.0152	0.0018	3.7e-17
rs2163188	C	G	0.474	0.0131	0.0017	2e-14
rs2170382	T	C	0.1203	0.0172	0.0027	2.4e-10
rs2174307	C	G	0.4067	0.0121	0.0017	4.9e-12
rs217671	A	G	0.7281	-0.0144	0.0019	1.3e-13
rs2185027	A	C	0.7032	-0.0135	0.0018	5e-14
rs2190788	T	G	0.3106	0.0141	0.0019	2.9e-14
rs2192158	A	G	0.4601	0.0129	0.0017	8.3e-14
rs2228213	A	G	0.3481	-0.0139	0.0017	4.6e-16
rs223051	T	C	0.6759	0.0112	0.0018	1.1e-09
rs2230590	T	C	0.4925	-0.0239	0.0017	4.1e-44
rs2275426	A	G	0.4338	0.0104	0.0016	2e-10
rs2282231	T	C	0.2249	0.0165	0.0021	4.8e-15
rs2283093	T	C	0.2066	0.0127	0.0021	3.1e-09
rs2293605	T	C	0.1307	-0.0167	0.0027	3.6e-10
rs2304130	A	G	0.9147	0.0176	0.003	2.9e-09
rs2304607	A	G	0.852	-0.032	0.0025	1.7e-36
rs2307111	T	C	0.6038	0.0265	0.0016	1.6e-58
rs2357760	A	G	0.6754	0.0145	0.0017	6.8e-17
rs2365389	T	C	0.4143	-0.0174	0.0017	1.3e-25
rs2367112	T	G	0.5081	0.0119	0.0016	2.3e-13
rs2425857	A	G	0.4409	0.0116	0.0017	2.8e-11
rs2429150	A	C	0.5836	-0.0111	0.0018	2.7e-10
rs2479958	A	G	0.4925	0.0154	0.0018	1.5e-17
rs248139	A	G	0.1933	0.0133	0.0022	1.2e-09
rs2481665	T	C	0.5592	0.0161	0.0016	7.2e-23
rs2504674	C	G	0.4336	-0.0112	0.0017	1.2e-10
rs2516739	A	G	0.2171	-0.0159	0.0021	1.4e-14
rs2543132	C	G	0.8134	0.0146	0.0022	5e-11
rs25832	A	G	0.732	0.0118	0.0019	9.2e-10
rs2605603	A	G	0.4887	-0.0103	0.0016	2.5e-10
rs2619976	T	C	0.4132	0.0104	0.0018	6.3e-09
rs262956	T	G	0.3472	0.0125	0.0018	6.1e-12
rs2721965	A	C	0.6665	0.0171	0.0018	1.1e-20
rs2731222	A	C	0.2703	0.0131	0.0019	1.5e-11
rs2733287	A	C	0.5171	-0.0157	0.0017	6.8e-20
rs273504	A	G	0.5734	-0.0153	0.0018	4.4e-18
rs2781668	T	C	0.1612	0.0169	0.0023	4e-13
rs2814992	A	G	0.6599	-0.0245	0.0017	4.1e-45
rs2820311	A	G	0.6631	-0.0235	0.0018	4.1e-38
rs28350	A	G	0.193	0.0177	0.0022	3.5e-15
rs2836961	A	C	0.6165	-0.0102	0.0017	1.1e-09
rs2838006	T	C	0.3617	-0.0126	0.0018	5.4e-12
rs284227	T	C	0.7448	-0.0147	0.0019	3.5e-15
rs2850969	T	C	0.8573	-0.0165	0.0024	1.3e-11
rs2866816	T	C	0.7393	0.0129	0.002	5.6e-11
rs2875762	C	G	0.2473	0.0139	0.002	1.2e-11
rs2890652	T	C	0.8241	-0.017	0.0023	2.5e-13
rs29938	T	C	0.3275	-0.015	0.0017	6.7e-18
rs3134438	A	C	0.2855	0.0113	0.0019	6.1e-09
rs326889	T	C	0.3928	-0.0129	0.0018	2.4e-13
rs329124	A	G	0.5767	0.0131	0.0017	5.3e-14
rs329651	T	G	0.8055	0.0164	0.0021	9e-15
rs331949	T	C	0.6266	-0.011	0.0017	1e-10
rs340025	T	C	0.4276	-0.0124	0.0017	1e-13
rs355777	C	G	0.4106	0.0153	0.0017	1.4e-18
rs3736485	A	G	0.4557	0.0134	0.0016	2.5e-16
rs3739733	A	G	0.7803	0.0132	0.0021	5.3e-10
rs3753549	T	C	0.8563	-0.0203	0.0025	1.7e-15
rs3781099	T	C	0.08203	0.021	0.0031	2.5e-11
rs3800229	T	G	0.7123	0.0175	0.0018	1.4e-22
rs3800649	A	G	0.277	0.0122	0.0019	3.2e-10
rs3803286	A	G	0.3431	0.0181	0.0018	4.1e-23
rs3807566	T	G	0.443	-0.0127	0.0017	2e-13
rs3810291	A	G	0.6703	0.0274	0.0018	2.1e-52
rs3814883	T	C	0.4764	0.0232	0.0017	1.1e-40
rs3822683	A	G	0.7813	0.0145	0.0021	6.1e-12
rs3826705	T	C	0.8794	-0.0157	0.0027	6.6e-09
rs3829849	T	C	0.3589	0.0098	0.0017	5.9e-09
rs3849570	A	C	0.3414	0.0132	0.0017	3.3e-14
rs3850422	A	G	0.446	-0.0114	0.0016	3.7e-12
rs3851083	A	G	0.4325	-0.0102	0.0016	4.1e-10
rs3887080	A	G	0.1214	0.0181	0.0026	5.1e-12
rs3902951	T	G	0.7545	-0.0134	0.002	7e-12
rs3915844	A	G	0.1428	0.0152	0.0025	2.2e-09
rs40067	A	G	0.1713	-0.0266	0.0023	7.1e-30
rs40245	A	T	0.3591	0.011	0.0018	1.9e-09
rs4077093	T	G	0.217	0.0128	0.0022	5.1e-09
rs4148155	A	G	0.8873	0.0188	0.0026	5e-13
rs419261	T	C	0.4042	0.0106	0.0017	1.9e-10
rs4278019	A	T	0.2815	0.0112	0.0019	5e-09
rs427943	A	C	0.4331	-0.017	0.0017	7.3e-23
rs4284600	T	C	0.5288	-0.0118	0.0017	1.3e-11
rs4303732	T	C	0.6026	0.0144	0.0017	2.2e-16
rs4307239	A	G	0.5422	-0.0115	0.0017	3.9e-11
rs4366093	T	C	0.3202	-0.0121	0.0018	6.7e-11
rs4372296	A	C	0.7714	-0.0133	0.002	7.6e-11
rs4372836	T	C	0.3034	0.0142	0.0018	7.3e-16
rs450231	A	G	0.7534	-0.0127	0.002	2.1e-10
rs4516268	A	C	0.1925	-0.0217	0.0021	5.2e-25
rs4518345	A	G	0.2842	-0.0117	0.0019	1e-09
rs453520	T	C	0.5834	-0.015	0.0017	7e-18
rs4624596	T	C	0.8149	0.0136	0.0023	2.2e-09
rs4639527	A	G	0.6988	-0.0172	0.0019	3.3e-20
rs4653017	T	C	0.6818	0.0122	0.0018	4.5e-11
rs4670626	T	C	0.3572	-0.0113	0.0018	4.9e-10
rs4671328	T	G	0.4467	0.0219	0.0017	2.2e-36
rs4673553	T	G	0.5438	-0.0142	0.0017	2.1e-16
rs4718966	T	C	0.4183	0.0127	0.0018	4.6e-13
rs4722398	T	C	0.1336	0.0158	0.0025	3.6e-10
rs4722672	T	C	0.8151	-0.0151	0.0021	1.8e-12
rs4725984	T	C	0.359	-0.0128	0.0017	1.4e-13
rs4740383	A	G	0.416	0.0126	0.0018	1.9e-12
rs4744275	A	G	0.266	0.0144	0.0018	7e-15
rs4759073	A	G	0.4005	-0.0116	0.0017	2.8e-11
rs4759228	C	G	0.2971	-0.0157	0.0019	5.9e-16
rs4764949	A	G	0.6643	0.0184	0.0018	1.7e-23
rs4766710	A	G	0.9358	0.0229	0.0035	3.7e-11
rs4783241	C	G	0.4938	-0.0108	0.0017	4e-10
rs4796243	A	G	0.3029	-0.0124	0.0019	6.1e-11
rs4814512	A	C	0.782	0.0133	0.0021	2.3e-10
rs4820408	T	G	0.408	0.0151	0.0017	2.1e-19
rs4858193	T	C	0.7221	0.0129	0.0019	1.6e-11
rs4864201	T	C	0.3531	0.0141	0.0017	1.5e-16
rs487060	T	C	0.4816	0.011	0.0016	1.6e-11
rs4906908	T	G	0.4747	-0.0103	0.0017	2.5e-09
rs4936175	T	C	0.5555	-0.0122	0.0017	1.4e-12
rs4936671	C	G	0.3672	0.0105	0.0018	6.2e-09
rs4969387	C	G	0.7463	-0.0145	0.002	4.3e-13
rs498240	A	G	0.0656	-0.0267	0.0033	1.6e-15
rs4985155	A	G	0.6631	0.012	0.0017	3e-12
rs4986044	T	C	0.4687	-0.0164	0.0016	3.3e-23
rs5396	T	C	0.7235	-0.0154	0.0018	3e-17
rs543874	A	G	0.8048	-0.0475	0.002	1.2e-122
rs555267	T	G	0.33	0.0126	0.0017	6e-13
rs559267	A	G	0.6642	-0.0115	0.0017	3e-11
rs577525	T	C	0.4324	-0.0166	0.0017	9.7e-22
rs580438	T	C	0.3319	0.0114	0.0018	6.5e-10
rs6011457	A	T	0.4975	-0.0116	0.0017	2.7e-11
rs6019482	T	C	0.1654	-0.0178	0.0023	2.8e-14
rs6121381	A	T	0.8469	-0.0147	0.0024	9.4e-10
rs6138482	T	C	0.1974	0.0147	0.002	5.8e-13
rs6142096	A	G	0.5278	0.0137	0.0017	1.8e-15
rs621042	A	C	0.451	-0.0107	0.0017	6.3e-10
rs6235	C	G	0.7298	-0.0175	0.0019	1.5e-19
rs6265	T	C	0.1951	-0.0412	0.0021	1e-86
rs6442101	T	C	0.6817	-0.0117	0.0017	2.5e-11
rs6443750	T	C	0.1932	-0.0148	0.0021	3.2e-12
rs6448587	A	C	0.8109	0.0167	0.0023	2.3e-13
rs6449531	A	G	0.3537	-0.0127	0.0018	2.1e-12
rs6461115	A	G	0.7715	0.0144	0.0019	1.2e-13
rs6474945	T	G	0.4498	-0.0186	0.0016	4.7e-30
rs6477694	T	C	0.6441	-0.0123	0.0017	3.8e-13
rs6545714	A	G	0.6139	-0.0191	0.0017	9.1e-31
rs6548221	A	G	0.2246	0.0151	0.002	1.7e-14
rs6564360	A	G	0.8095	-0.0135	0.0022	1.2e-09
rs6577584	T	G	0.6537	-0.0131	0.0018	3.7e-13
rs6587552	A	G	0.2409	0.0173	0.002	1.6e-17
rs6595205	C	G	0.4695	0.0114	0.0016	2e-12
rs6606686	C	G	0.6903	-0.0136	0.0018	7.6e-15
rs663129	A	G	0.2301	0.0545	0.0019	1.6e-178
rs6690764	A	G	0.7916	-0.0154	0.0022	6.3e-12
rs6700816	A	T	0.96814	0.0345	0.0051	8.9e-12
rs6700838	T	C	0.5959	-0.017	0.0017	2.5e-22
rs6710871	A	G	0.1418	0.0179	0.0024	1e-13
rs6711584	A	G	0.454	0.0128	0.0017	2.2e-13
rs6713781	C	G	0.4136	-0.0123	0.0018	3.8e-12
rs6720868	T	C	0.3286	0.0155	0.0018	5.1e-17
rs6738445	T	C	0.2836	-0.0133	0.0018	1.9e-13
rs6764533	A	G	0.359	0.0116	0.0018	1.4e-10
rs676749	A	T	0.502	-0.0104	0.0017	1.7e-09
rs6767619	C	G	0.345	0.0119	0.0018	8.1e-11
rs6786582	T	C	0.7255	-0.0159	0.0018	7.5e-18
rs6804181	A	T	0.8213	0.0153	0.0023	5.5e-11
rs6804842	A	G	0.428	-0.0156	0.0017	3.6e-21
rs6827083	A	G	0.5691	-0.0097	0.0016	4.8e-09
rs6843738	A	G	0.329	-0.0107	0.0017	7.2e-10
rs6888159	C	G	0.6828	0.0114	0.0018	5.8e-10
rs6900723	T	C	0.676	-0.0112	0.0018	1.4e-09
rs6921533	T	C	0.2882	0.0118	0.0019	5.6e-10
rs6968554	A	G	0.3602	-0.01	0.0017	3.5e-09
rs7006629	T	C	0.5258	0.0109	0.0017	2.5e-10
rs7024334	T	G	0.2258	0.0138	0.002	3.1e-12
rs7042372	A	G	0.6573	0.0122	0.0018	3.8e-11
rs7083450	T	C	0.8388	0.0159	0.0023	1.7e-12
rs7084454	A	G	0.335	0.0193	0.0019	4e-25
rs7102454	T	C	0.6565	-0.0158	0.0018	2.4e-18
rs711347	A	T	0.7489	-0.0122	0.0019	4.5e-10
rs7117238	A	G	0.168	-0.0131	0.0022	2.5e-09
rs7123876	T	C	0.754	-0.0119	0.0019	2.2e-10
rs7124681	A	C	0.4133	0.0263	0.0016	3.2e-58
rs7133378	A	G	0.3269	0.0125	0.0018	9.4e-13
rs7138803	A	G	0.3772	0.03	0.0017	2.3e-71
rs7144011	T	G	0.2136	0.0282	0.002	5.2e-47
rs7147503	T	C	0.3697	-0.0119	0.0018	2e-11
rs7164727	T	C	0.681	0.0182	0.0017	3.3e-25
rs7181498	T	C	0.3691	0.0163	0.0018	1e-19
rs7181610	A	T	0.8585	0.0145	0.0025	7.8e-09
rs7187776	A	G	0.5927	-0.0265	0.0016	1.4e-58
rs7195386	T	C	0.5014	0.0133	0.0017	1.1e-14
rs719802	T	C	0.3803	0.0101	0.0018	9.5e-09
rs7206608	C	G	0.6854	-0.0132	0.0019	1.3e-12
rs7209235	A	G	0.695	-0.0111	0.0019	8e-09
rs7211567	T	C	0.2201	-0.0145	0.0021	4.5e-12
rs7217226	T	G	0.6404	-0.013	0.0017	2.6e-14
rs7239114	A	G	0.5403	0.0124	0.0017	1.2e-13
rs7243357	T	G	0.8272	0.0194	0.0021	9.1e-20
rs7334078	T	C	0.7118	0.0121	0.0019	2.2e-10
rs733594	T	C	0.718	0.0138	0.0018	5.9e-14
rs740157	A	G	0.4322	0.0116	0.0016	1.8e-12
rs7444298	A	G	0.7539	0.0179	0.002	7.8e-19
rs7531118	T	C	0.4604	-0.0256	0.0016	3.6e-54
rs7531656	A	G	0.3246	0.0195	0.0017	7.4e-29
rs7535528	A	G	0.3741	-0.0152	0.0018	1.4e-16
rs7550711	T	C	0.03058	0.0649	0.005	3.2e-38
rs7556169	A	G	0.3857	-0.0103	0.0018	5.4e-09
rs7557796	T	C	0.3476	0.016	0.0018	2.3e-19
rs7560871	A	G	0.07332	0.0218	0.0034	9.6e-11
rs7561278	T	C	0.786	0.0159	0.0021	5.7e-14
rs756717	A	G	0.3973	-0.0148	0.0017	5.4e-18
rs7599312	A	G	0.2652	-0.0186	0.0019	6.9e-24
rs7600699	C	G	0.8421	-0.0149	0.0024	6.4e-10
rs7601895	C	G	0.7043	0.0149	0.0019	1.7e-15
rs7607351	T	C	0.5807	0.0119	0.0017	8.4e-12
rs7607369	A	G	0.4387	0.0117	0.0016	9.3e-13
rs761423	T	C	0.55	0.0113	0.0017	5.5e-11
rs7615297	C	G	0.8535	0.0149	0.0024	5.7e-10
rs762147	A	G	0.2708	-0.0115	0.0019	3.3e-09
rs7640424	T	C	0.2969	-0.0136	0.0018	2.3e-14
rs7674623	T	C	0.1976	0.0135	0.0022	5.7e-10
rs7683836	A	G	0.5405	-0.0114	0.0017	6.3e-11
rs7694732	A	G	0.5622	0.0099	0.0017	8.7e-09
rs769674	A	T	0.6781	0.0135	0.0018	2.2e-13
rs7710595	A	C	0.534	0.0101	0.0017	5e-09
rs7711753	A	G	0.4356	-0.0134	0.0016	3.4e-16
rs7715256	T	G	0.5781	-0.0166	0.0016	2.2e-24
rs7730004	T	C	0.6693	0.0148	0.0018	9.1e-16
rs7730898	A	G	0.729	0.0168	0.0018	4.5e-20
rs7748777	A	G	0.4587	0.0105	0.0016	1.6e-10
rs775731	T	C	0.5878	-0.0108	0.0017	6.6e-10
rs7760082	A	G	0.6646	-0.0122	0.0018	2.9e-11
rs7784465	T	C	0.8607	-0.0164	0.0025	1.1e-10
rs7805441	T	C	0.5092	0.0109	0.0017	3.4e-10
rs7844647	T	C	0.7319	0.0123	0.0018	2.8e-11
rs785278	A	T	0.1771	-0.0159	0.0023	2.8e-12
rs7865157	T	C	0.1068	0.0177	0.0028	3.7e-10
rs7869771	A	C	0.7353	0.014	0.0019	4.9e-13
rs7871866	C	G	0.1531	0.0187	0.0024	2.3e-14
rs7874154	T	C	0.5021	-0.0127	0.0017	1.8e-13
rs7893571	T	G	0.662	0.0136	0.0018	1.8e-13
rs7899106	A	G	0.95223	-0.0331	0.0037	1e-18
rs7903146	T	C	0.2912	-0.0181	0.0018	1.3e-23
rs7941030	T	C	0.6141	-0.0112	0.0017	2e-11
rs7948120	T	C	0.2598	-0.0132	0.0019	7.3e-12
rs7968230	A	G	0.3226	0.0131	0.0018	1.6e-12
rs7973955	A	G	0.2847	-0.0126	0.0019	3.7e-11
rs7975187	A	G	0.7926	-0.0128	0.0021	1.4e-09
rs799449	T	C	0.5505	0.013	0.0017	8.7e-14
rs8016771	T	G	0.91248	-0.019	0.0031	1.1e-09
rs8016859	C	G	0.03964	0.0349	0.0043	7.1e-16
rs8036040	A	C	0.4932	0.0109	0.0017	2.7e-10
rs8047395	A	G	0.5061	0.0642	0.0017	1e-200
rs8071182	A	G	0.1735	0.0133	0.0022	2.1e-09
rs8081039	T	C	0.0573	0.0233	0.0038	6.1e-10
rs8089514	A	T	0.359	0.0126	0.0019	1.1e-11
rs8097544	A	G	0.8477	-0.02	0.0025	9.3e-16
rs8102137	T	C	0.6763	-0.0193	0.0018	1.7e-25
rs8123881	A	G	0.8701	-0.0196	0.0024	4.4e-16
rs823074	T	C	0.5884	0.0112	0.0017	1.6e-10
rs825680	A	T	0.5827	0.0104	0.0018	6.7e-09
rs827092	T	C	0.5831	0.0129	0.0017	1.1e-13
rs845084	A	G	0.2678	0.014	0.002	1.3e-12
rs847747	T	G	0.2964	-0.0113	0.0019	2.1e-09
rs849135	A	G	0.4914	0.0109	0.0016	2e-11
rs879620	T	C	0.6179	0.0231	0.0018	5.3e-38
rs889398	T	C	0.4247	-0.0196	0.0016	1.3e-32
rs892261	T	C	0.4429	-0.0103	0.0017	2.2e-09
rs895330	C	G	0.8076	0.0201	0.0023	5.5e-19
rs900144	T	C	0.5674	0.0166	0.0017	8.7e-22
rs901630	T	C	0.3973	-0.0146	0.0017	1.9e-18
rs902695	A	G	0.4798	-0.0103	0.0017	2.2e-09
rs903959	A	T	0.3965	0.0106	0.0018	1.6e-09
rs905938	T	C	0.7325	-0.0149	0.0019	1.2e-15
rs9077	A	G	0.33	-0.0138	0.0019	3.5e-13
rs925018	C	G	0.6765	-0.013	0.0018	1.4e-13
rs925421	A	G	0.2657	0.0116	0.002	5.8e-09
rs9291467	T	C	0.4625	0.014	0.0017	6.7e-16
rs9294260	A	G	0.4731	0.0147	0.0016	1.8e-19
rs9299	T	C	0.6471	0.0121	0.0018	3.6e-11
rs930295	A	C	0.1583	0.0211	0.0023	1e-19
rs9332817	C	G	0.02561	-0.0382	0.006	1.7e-10
rs934515	A	G	0.1178	0.0185	0.0027	7.6e-12
rs9349239	A	G	0.492	0.0122	0.0017	1.3e-12
rs9362662	A	G	0.4799	0.0112	0.0017	1.2e-10
rs9367368	T	C	0.6967	0.0121	0.0018	1e-11
rs9426003	A	G	0.2952	-0.0116	0.0019	1.4e-09
rs9463175	T	C	0.3483	-0.0108	0.0017	4.2e-10
rs9475173	A	G	0.6535	0.0108	0.0019	6.6e-09
rs9507983	T	C	0.6072	-0.0156	0.0018	1.4e-18
rs9530843	A	C	0.5558	0.0128	0.0018	4.8e-13
rs9538141	A	G	0.509	0.0164	0.0017	3.5e-21
rs954018	A	G	0.3053	-0.013	0.0018	2.1e-13
rs9540493	A	G	0.4419	0.0139	0.0017	8.1e-17
rs9571687	A	C	0.329	-0.0129	0.0018	2.8e-12
rs9595908	T	C	0.6277	0.0159	0.0017	4.2e-21
rs9603697	T	C	0.3186	0.0141	0.0018	2.6e-14
rs9615905	T	C	0.45	0.011	0.0017	2.7e-10
rs9630985	A	C	0.3244	-0.0177	0.0018	4.4e-22
rs967605	T	C	0.8334	-0.0192	0.0023	1.7e-16
rs9688431	T	C	0.93966	0.0231	0.0035	2.4e-11
rs972283	A	G	0.4849	0.0096	0.0016	5.1e-09
rs972540	A	G	0.7272	-0.013	0.0018	8e-13
rs977540	A	G	0.7617	0.014	0.0019	2.5e-13
rs980329	T	C	0.7516	-0.0133	0.002	2.5e-11
rs9806058	A	T	0.877	0.0164	0.0026	4e-10
rs9814633	A	G	0.3434	0.0122	0.0018	2.1e-11
rs9816226	A	T	0.1801	-0.0323	0.0021	1.6e-52
rs987237	A	G	0.8197	-0.0409	0.0021	9.3e-84
rs9927848	A	C	0.7326	-0.0122	0.002	6.4e-10
rs9931967	T	G	0.5082	0.0163	0.0017	1e-20
rs9951893	T	C	0.5249	-0.0115	0.0017	3.3e-11
rs998584	A	C	0.4775	-0.0131	0.0017	1.3e-14
rs998732	A	G	0.8422	0.0171	0.0022	2e-14
SE: Standard Error; SNP: Single Nucleotide Polymorphism

## Sheet: Table D
Table D. Genetic instruments associated with dental disease used in two-sample MR analyses
SNP	base_position	effect allele	other allele	beta	se	pvalue
rs7918807	10020194	t	c	0.015	0.0027	3.58e-08
rs72694438	104364878	a	g	0.021	0.0033	2.25e-10
rs10772314	10704350	a	t	-0.015	0.0027	3.16e-08
rs1352724	107083487	a	c	-0.018	0.0032	3.64e-08
rs10987008	128661600	a	t	0.021	0.0028	7.47e-14
rs1122171	134509987	t	c	0.044	0.0027	2.84e-62
rs61790808	136443008	a	g	-0.016	0.0028	9.1e-09
rs4971099	155155608	a	g	-0.021	0.0027	7.47e-15
rs2652452	155670203	a	c	-0.016	0.0027	3.27e-09
rs263771	185921692	a	c	0.018	0.0031	6.53e-09
rs2238651	18718846	t	c	0.017	0.0031	4.39e-08
rs9831002	18852697	t	g	-0.016	0.0026	8.79e-10
rs185566659	193394725	a	g	0.045	0.0075	1.54e-09
rs2046850	210304319	t	c	-0.019	0.0033	1.77e-08
rs121908120	219755011	a	t	-0.081	0.0083	2.03e-22
rs10811723	22542285	a	g	-0.019	0.0029	3.41e-11
rs3820640	226868918	t	c	0.02	0.0037	2.65e-08
rs7429279	25118637	a	c	0.016	0.0027	1.28e-09
rs11676272	25141538	a	g	-0.015	0.0026	1.07e-08
rs9366651	26336696	t	g	-0.029	0.0026	2.66e-28
rs55769264	26928047	a	g	0.015	0.0027	2.84e-08
rs80270335	29616655	t	c	0.027	0.0045	2.1e-09
rs8054556	29958216	a	g	0.016	0.0027	2.23e-09
rs62106258	417167	t	c	0.042	0.0062	8.6e-12
rs1482698	44539453	c	g	0.02	0.0027	1.47e-13
rs3865314	45669524	a	c	0.015	0.0026	1.48e-08
rs1569414	45727565	t	g	-0.02	0.003	1.19e-11
rs9905793	46635649	a	g	0.027	0.0046	6.51e-09
rs11672900	49220323	a	g	-0.02	0.0027	4.67e-14
rs1108343	51211595	t	c	0.016	0.0028	1.32e-08
rs28822480	57924823	a	g	0.021	0.0029	7.08e-13
rs72748935	63639416	t	c	-0.028	0.0027	1.31e-26
rs34559440	68399112	t	c	-0.016	0.0028	1.14e-08
rs7217268	70338127	a	g	0.016	0.0027	1.48e-09
rs149467613	72943483	a	g	-0.034	0.0062	3.21e-08
rs6495046	73353175	c	g	-0.017	0.0028	3.47e-10
rs4816017	7654373	a	g	-0.017	0.0029	7.08e-09
rs10851907	78915864	a	g	0.016	0.0027	1.03e-09
rs7852129	79346204	a	c	-0.025	0.0038	7.91e-11
rs57067187	79361332	t	c	0.015	0.0027	6.9e-09
rs10048146	86710660	a	g	-0.026	0.0034	5.2e-14
rs2072693	90014945	t	g	0.014	0.0026	4.92e-08
rs898797	9229689	t	c	0.015	0.0027	1.52e-08
SE: Standard Error; SNP: Single Nucleotide Polymorphism

## Sheet: Table E
Table E. Mean concentration of metabolites by case or control status (in µmol/L and raw area counts for Biocrates and Metablon, respectively)
Metabolite Name	Platform	Class	Cases		Controls
			Mean	SD	Mean	SD
Acetylcarnitine	Biocrates	Acyl-carnitine	5.778	2.299	5.792	2.259
Butenylcarnitine	Biocrates	Acyl-carnitine	0.037	0.014	0.036	0.013
Butyrylcarnitine	Biocrates	Acyl-carnitine	0.206	0.105	0.201	0.104
Carnitine	Biocrates	Acyl-carnitine	34.258	8.212	33.892	8.264
Decadienylcarnitine	Biocrates	Acyl-carnitine	0.045	0.02	0.044	0.019
Decanoylcarnitine	Biocrates	Acyl-carnitine	0.29	0.223	0.287	0.211
Decenoylcarnitine	Biocrates	Acyl-carnitine	0.13	0.081	0.13	0.078
Dodecanoylcarnitine	Biocrates	Acyl-carnitine	0.093	0.049	0.095	0.053
Dodecenoylcarnitine	Biocrates	Acyl-carnitine	0.104	0.054	0.102	0.051
Glutaconylcarnitine	Biocrates	Acyl-carnitine	0.021	0.008	0.02	0.008
Glutarylcarnitine	Biocrates	Acyl-carnitine	0.038	0.031	0.038	0.031
Hexadecadienylcarnitine	Biocrates	Acyl-carnitine	0.012	0.005	0.011	0.005
Hexadecanoylcarnitine	Biocrates	Acyl-carnitine	0.106	0.038	0.107	0.043
Hexadecenoylcarnitine	Biocrates	Acyl-carnitine	0.034	0.017	0.035	0.018
Hexanoylcarnitine (Fumarylcarnitine)	Biocrates	Acyl-carnitine	0.089	0.041	0.082	0.027
Hydroxybutyrylcarnitine	Biocrates	Acyl-carnitine	0.056	0.043	0.054	0.041
Hydroxyhexadecenoylcarnitine	Biocrates	Acyl-carnitine	0.009	0.004	0.009	0.004
Hydroxytetradecadienylcarnitine	Biocrates	Acyl-carnitine	0.01	0.004	0.01	0.004
Hydroxytetradecenoylcarnitine	Biocrates	Acyl-carnitine	0.015	0.007	0.014	0.007
Hydroxyvalerylcarnitine (Methylmalonylcarnitine)	Biocrates	Acyl-carnitine	0.03	0.011	0.03	0.011
Nonanoylcarnitine	Biocrates	Acyl-carnitine	0.087	0.07	0.086	0.069
Octadecadienylcarnitine	Biocrates	Acyl-carnitine	0.059	0.035	0.059	0.035
Octadecanoylcarnitine	Biocrates	Acyl-carnitine	0.053	0.021	0.054	0.023
Octadecenoylcarnitine	Biocrates	Acyl-carnitine	0.129	0.057	0.129	0.058
Octanoylcarnitine	Biocrates	Acyl-carnitine	0.133	0.143	0.124	0.092
Pimelylcarnitine	Biocrates	Acyl-carnitine	0.033	0.017	0.033	0.016
Propionylcarnitine	Biocrates	Acyl-carnitine	0.372	0.156	0.363	0.16
Tetradecadienylcarnitine	Biocrates	Acyl-carnitine	0.03	0.023	0.03	0.02
Tetradecenoylcarnitine	Biocrates	Acyl-carnitine	0.073	0.056	0.072	0.033
Valerylcarnitine	Biocrates	Acyl-carnitine	0.134	0.043	0.13	0.046
Alanine	Biocrates	Amino Acid	368.334	102.215	364.576	98.109
Arginine	Biocrates	Amino Acid	77.54	34.201	76.05	34.382
Asparagine	Biocrates	Amino Acid	44.355	11.256	45.337	11.325
Aspartate	Biocrates	Amino Acid	17.13	20.436	16.126	17.672
Citrulline	Biocrates	Amino Acid	32.618	11.214	32.528	10.328
Glutamate	Biocrates	Amino Acid	82.226	55.353	78.208	51.625
Glutamine	Biocrates	Amino Acid	615.875	113.223	621.083	109.95
Glycine	Biocrates	Amino Acid	236.113	89.833	240.192	89.619
Histidine	Biocrates	Amino Acid	81.078	16.891	82.528	19.069
Isoleucine	Biocrates	Amino Acid	78.658	25.381	77.658	26.282
Leucine	Biocrates	Amino Acid	146.502	43.59	145.156	44.66
Lysine	Biocrates	Amino Acid	193.163	48.202	193.261	46.058
Methionine	Biocrates	Amino Acid	22.427	7.447	22.747	7.479
Ornithine	Biocrates	Amino Acid	86.553	29.964	86.661	29.833
Phenylalanine	Biocrates	Amino Acid	72.753	24.8	71.908	23.487
Proline	Biocrates	Amino Acid	201.485	63.474	196.524	62.583
Serine	Biocrates	Amino Acid	106.563	35.735	107.959	34.673
Threonine	Biocrates	Amino Acid	117.598	30.342	117.926	29.079
Tryptophan	Biocrates	Amino Acid	60.038	13.211	60.55	14.289
Tyrosine	Biocrates	Amino Acid	68.613	18.125	68.895	18.395
Valine	Biocrates	Amino Acid	220.312	52.778	215.418	52.061
alpha-Aminoadipic acid	Biocrates	Biogenic Amine	0.987	0.711	0.958	1.534
Asymmetric dimethylarginine	Biocrates	Biogenic Amine	0.479	0.132	0.467	0.123
Creatinine	Biocrates	Biogenic Amine	74.491	25.392	73.71	24.434
Kynurenine	Biocrates	Biogenic Amine	2.652	0.936	2.588	0.897
Putrescine	Biocrates	Biogenic Amine	0.086	0.051	0.087	0.052
Sarcosine	Biocrates	Biogenic Amine	1.292	0.666	1.337	0.66
Serotonin	Biocrates	Biogenic Amine	0.23	0.281	0.235	0.294
Symmetric dimethylarginine	Biocrates	Biogenic Amine	0.392	0.116	0.388	0.122
Taurine	Biocrates	Biogenic Amine	78.564	41.706	78.708	41.618
trans-4-Hydroxyproline	Biocrates	Biogenic Amine	10.631	6.374	10.381	6.568
lysoPC a C16:0	Biocrates	Glycerophospholipid	100.574	43.442	102.726	43.733
lysoPC a C16:1	Biocrates	Glycerophospholipid	3.117	1.36	3.199	1.453
lysoPC a C17:0	Biocrates	Glycerophospholipid	2.218	1.212	2.26	1.106
lysoPC a C18:0	Biocrates	Glycerophospholipid	31.384	15.124	32.074	14.329
lysoPC a C18:1	Biocrates	Glycerophospholipid	21.26	9.043	22.176	9.218
lysoPC a C18:2	Biocrates	Glycerophospholipid	29.359	13.004	31.106	13.243
lysoPC a C20:3	Biocrates	Glycerophospholipid	2.324	0.997	2.331	1.002
lysoPC a C20:4	Biocrates	Glycerophospholipid	5.967	2.618	6.053	2.511
lysoPC a C26:0	Biocrates	Glycerophospholipid	0.324	0.23	0.315	0.202
lysoPC a C26:1	Biocrates	Glycerophospholipid	0.14	0.091	0.138	0.082
lysoPC a C28:0	Biocrates	Glycerophospholipid	0.32	0.167	0.318	0.147
lysoPC a C28:1	Biocrates	Glycerophospholipid	0.434	0.167	0.438	0.166
PC aa C24:0	Biocrates	Glycerophospholipid	0.089	0.05	0.088	0.044
PC aa C26:0	Biocrates	Glycerophospholipid	0.582	0.37	0.563	0.34
PC aa C28:1	Biocrates	Glycerophospholipid	2.802	0.769	2.871	0.801
PC aa C30:0	Biocrates	Glycerophospholipid	3.85	1.322	3.895	1.364
PC aa C30:2	Biocrates	Glycerophospholipid	0.095	0.095	0.093	0.095
PC aa C32:0	Biocrates	Glycerophospholipid	14.066	3.595	14.155	3.528
PC aa C32:1	Biocrates	Glycerophospholipid	17.181	9.386	17.031	9.883
PC aa C32:2	Biocrates	Glycerophospholipid	4.067	1.75	4.163	1.921
PC aa C32:3	Biocrates	Glycerophospholipid	0.633	0.224	0.646	0.228
PC aa C34:1	Biocrates	Glycerophospholipid	188.639	41.28	188.362	40.997
PC aa C34:2	Biocrates	Glycerophospholipid	310.296	70.053	312.192	69.863
PC aa C34:3	Biocrates	Glycerophospholipid	16.806	5.57	17.053	5.85
PC aa C34:4	Biocrates	Glycerophospholipid	1.801	0.727	1.822	0.754
PC aa C36:0	Biocrates	Glycerophospholipid	2.441	1.118	2.532	1.184
PC aa C36:1	Biocrates	Glycerophospholipid	47.744	13.597	47.68	13.13
PC aa C36:2	Biocrates	Glycerophospholipid	207.327	41.848	208.488	40.315
PC aa C36:3	Biocrates	Glycerophospholipid	125.384	28.43	125.333	27.928
PC aa C36:4	Biocrates	Glycerophospholipid	153.664	40.014	153.494	38.097
PC aa C36:5	Biocrates	Glycerophospholipid	30.527	19.207	31.455	20.705
PC aa C36:6	Biocrates	Glycerophospholipid	1.181	0.557	1.22	0.618
PC aa C38:0	Biocrates	Glycerophospholipid	2.978	1.05	3.072	1.082
PC aa C38:1	Biocrates	Glycerophospholipid	1.431	0.61	1.47	0.59
PC aa C38:3	Biocrates	Glycerophospholipid	43.568	12.513	42.577	12.311
PC aa C38:4	Biocrates	Glycerophospholipid	84.436	25.991	83.452	24.891
PC aa C38:5	Biocrates	Glycerophospholipid	50.072	15.148	50.767	15.146
PC aa C38:6	Biocrates	Glycerophospholipid	85.761	30.089	86.917	29.934
PC aa C40:1	Biocrates	Glycerophospholipid	0.316	0.162	0.329	0.162
PC aa C40:2	Biocrates	Glycerophospholipid	0.321	0.179	0.325	0.154
PC aa C40:3	Biocrates	Glycerophospholipid	0.539	0.247	0.547	0.24
PC aa C40:4	Biocrates	Glycerophospholipid	2.568	0.821	2.548	0.793
PC aa C40:5	Biocrates	Glycerophospholipid	8.048	2.705	8.033	2.638
PC aa C40:6	Biocrates	Glycerophospholipid	28.351	11.242	28.196	10.873
PC aa C42:0	Biocrates	Glycerophospholipid	0.51	0.192	0.523	0.181
PC aa C42:1	Biocrates	Glycerophospholipid	0.24	0.085	0.246	0.082
PC aa C42:2	Biocrates	Glycerophospholipid	0.222	0.094	0.228	0.09
PC aa C42:4	Biocrates	Glycerophospholipid	0.147	0.057	0.147	0.047
PC aa C42:5	Biocrates	Glycerophospholipid	0.312	0.142	0.315	0.134
PC aa C42:6	Biocrates	Glycerophospholipid	0.443	0.162	0.457	0.171
PC ae C30:0	Biocrates	Glycerophospholipid	0.34	0.111	0.346	0.112
PC ae C30:1	Biocrates	Glycerophospholipid	0.062	0.076	0.061	0.074
PC ae C30:2	Biocrates	Glycerophospholipid	0.107	0.042	0.107	0.038
PC ae C32:1	Biocrates	Glycerophospholipid	2.568	0.7	2.619	0.702
PC ae C32:2	Biocrates	Glycerophospholipid	0.769	0.238	0.792	0.239
PC ae C34:0	Biocrates	Glycerophospholipid	1.617	0.563	1.628	0.559
PC ae C34:1	Biocrates	Glycerophospholipid	9.468	2.773	9.55	2.719
PC ae C34:2	Biocrates	Glycerophospholipid	10.616	3.312	11.021	3.313
PC ae C34:3	Biocrates	Glycerophospholipid	6.996	2.464	7.385	2.451
PC ae C36:0	Biocrates	Glycerophospholipid	0.869	0.285	0.893	0.325
PC ae C36:1	Biocrates	Glycerophospholipid	8.003	2.479	8.062	2.459
PC ae C36:2	Biocrates	Glycerophospholipid	14.53	4.71	14.827	4.664
PC ae C36:3	Biocrates	Glycerophospholipid	7.119	2.048	7.325	2.046
PC ae C36:4	Biocrates	Glycerophospholipid	14.074	4.415	14.242	4.276
PC ae C36:5	Biocrates	Glycerophospholipid	10.113	2.896	10.375	2.898
PC ae C38:0	Biocrates	Glycerophospholipid	2.396	0.99	2.486	1.037
PC ae C38:1	Biocrates	Glycerophospholipid	0.714	0.837	0.722	0.828
PC ae C38:2	Biocrates	Glycerophospholipid	2.005	0.788	2.034	0.683
PC ae C38:3	Biocrates	Glycerophospholipid	3.806	1.231	3.784	1.193
PC ae C38:4	Biocrates	Glycerophospholipid	10.888	3.303	10.866	3.091
PC ae C38:5	Biocrates	Glycerophospholipid	14.288	3.542	14.513	3.405
PC ae C38:6	Biocrates	Glycerophospholipid	7.174	2.145	7.415	2.247
PC ae C40:1	Biocrates	Glycerophospholipid	1.263	0.395	1.306	0.394
PC ae C40:2	Biocrates	Glycerophospholipid	1.753	0.553	1.766	0.545
PC ae C40:3	Biocrates	Glycerophospholipid	0.952	0.36	0.959	0.299
PC ae C40:4	Biocrates	Glycerophospholipid	1.846	0.456	1.852	0.435
PC ae C40:5	Biocrates	Glycerophospholipid	2.932	0.792	2.97	0.743
PC ae C40:6	Biocrates	Glycerophospholipid	4.643	1.623	4.741	1.597
PC ae C42:0	Biocrates	Glycerophospholipid	0.62	0.309	0.63	0.292
PC ae C42:1	Biocrates	Glycerophospholipid	0.321	0.093	0.324	0.083
PC ae C42:2	Biocrates	Glycerophospholipid	0.508	0.185	0.514	0.176
PC ae C42:3	Biocrates	Glycerophospholipid	0.698	0.21	0.716	0.203
PC ae C42:4	Biocrates	Glycerophospholipid	0.611	0.165	0.621	0.166
PC ae C42:5	Biocrates	Glycerophospholipid	1.643	0.427	1.67	0.409
PC ae C44:3	Biocrates	Glycerophospholipid	0.113	0.036	0.114	0.032
PC ae C44:4	Biocrates	Glycerophospholipid	0.269	0.071	0.274	0.071
PC ae C44:5	Biocrates	Glycerophospholipid	1.064	0.304	1.083	0.296
PC ae C44:6	Biocrates	Glycerophospholipid	0.871	0.278	0.89	0.262
SM (OH) C14:1	Biocrates	Sphingolipid	6.281	1.833	6.405	1.913
SM (OH) C16:1	Biocrates	Sphingolipid	3.472	1.046	3.515	1.082
SM (OH) C22:1	Biocrates	Sphingolipid	11.359	2.932	11.578	3.012
SM (OH) C22:2	Biocrates	Sphingolipid	9.388	3.026	9.65	3.177
SM (OH) C24:1	Biocrates	Sphingolipid	1.015	0.306	1.039	0.306
SM C16:0	Biocrates	Sphingolipid	103.641	18.931	105.254	18.946
SM C16:1	Biocrates	Sphingolipid	15.648	3.591	15.909	3.705
SM C18:0	Biocrates	Sphingolipid	21.525	5.204	21.441	5.327
SM C18:1	Biocrates	Sphingolipid	10.998	3.111	11.061	3.252
SM C20:2	Biocrates	Sphingolipid	0.729	0.679	0.758	0.746
SM C24:0	Biocrates	Sphingolipid	15.885	3.831	16.111	3.878
SM C24:1	Biocrates	Sphingolipid	39.525	13.725	40.022	13.574
SM C26:0	Biocrates	Sphingolipid	0.133	0.051	0.137	0.051
SM C26:1	Biocrates	Sphingolipid	0.327	0.152	0.333	0.149
Sum of Hexoses	Biocrates	Sugar	4549.59	1754.83	4430.57	1672.24
Acetylcarnitine/Carnitine	Biocrates	Sum or ratios of metabolites	0.172	0.07	0.175	0.069
ADMA/Arginine	Biocrates	Sum or ratios of metabolites	0.009	0.013	0.009	0.015
Branched chain amino acids	Biocrates	Sum or ratios of metabolites	445.472	116.454	438.232	117.617
C16+C18/C0	Biocrates	Sum or ratios of metabolites	0.009	0.005	0.009	0.005
C2+C3/C0	Biocrates	Sum or ratios of metabolites	0.182	0.069	0.184	0.069
Citrulline/Arginine	Biocrates	Sum or ratios of metabolites	0.559	0.726	0.602	0.98
Citrulline/Ornithine	Biocrates	Sum or ratios of metabolites	0.404	0.152	0.403	0.145
DMA/Arginine	Biocrates	Sum or ratios of metabolites	0.02	0.03	0.021	0.036
Essential amino acids	Biocrates	Sum or ratios of metabolites	992.53	205.442	987.153	204.693
Fischer Ratio	Biocrates	Sum or ratios of metabolites	1.579	0.251	1.544	0.242
Glucogenic amino acids	Biocrates	Sum or ratios of metabolites	711.01	188.148	712.727	183.653
Kynurenine/Tryptophan	Biocrates	Sum or ratios of metabolites	0.045	0.016	0.043	0.014
LysoPC/PC	Biocrates	Sum or ratios of metabolites	0.098	0.029	0.1	0.029
MUFA/SFA	Biocrates	Sum or ratios of metabolites	1.999	0.573	1.955	0.542
Non Essential amino acids	Biocrates	Sum or ratios of metabolites	1937.41	382.629	1934.14	375.869
Ornithine/Arginine	Biocrates	Sum or ratios of metabolites	1.801	4.012	1.951	4.688
PUFA	Biocrates	Sum or ratios of metabolites	1314.47	225.119	1322.67	213.682
PUFA/MUFA	Biocrates	Sum or ratios of metabolites	4.452	0.777	4.472	0.781
PUFA/SFA	Biocrates	Sum or ratios of metabolites	8.812	2.645	8.671	2.547
SDMA/Arginine	Biocrates	Sum or ratios of metabolites	0.009	0.014	0.01	0.017
SFA	Biocrates	Sum or ratios of metabolites	163.244	60.402	166.591	59.993
Tyrosine/Phenylalanine	Biocrates	Sum or ratios of metabolites	0.987	0.237	0.997	0.227
(N(1) + N(8))-acetylspermidine	Metabolon	Amino Acid	1.01179e+06	556711	1.03383e+06	573504
1-carboxyethylisoleucine	Metabolon	Amino Acid	57182.9	39350.7	56652	52100
1-carboxyethylleucine	Metabolon	Amino Acid	70605.1	73423.8	67343.2	70448.6
1-carboxyethylphenylalanine	Metabolon	Amino Acid	162044	109314	153096	109608
1-carboxyethyltyrosine	Metabolon	Amino Acid	40970.9	22087.4	43240.7	35255.6
1-carboxyethylvaline	Metabolon	Amino Acid	217891	171286	208522	194299
1-methyl-4-imidazoleacetate	Metabolon	Amino Acid	2.13933e+06	2.49873e+06	2.0167e+06	1.50522e+06
1-methylhistidine	Metabolon	Amino Acid	207555	127406	198760	134934
1-ribosyl-imidazoleacetate*	Metabolon	Amino Acid	2.38235e+06	2.65605e+06	2.25076e+06	2.10295e+06
2-aminoadipate	Metabolon	Amino Acid	208712	126016	231308	526934
2-aminobutyrate	Metabolon	Amino Acid	6.45232e+07	2.01608e+07	6.6026e+07	2.03715e+07
2-hydroxy-3-methylvalerate	Metabolon	Amino Acid	934498	586497	909446	663536
2-hydroxybutyrate/2-hydroxyisobutyrate	Metabolon	Amino Acid	5.70246e+07	2.81886e+07	5.5322e+07	2.61661e+07
2-hydroxyphenylacetate	Metabolon	Amino Acid	251953	167822	232608	123729
2-methylbutyrylcarnitine (C5)	Metabolon	Amino Acid	980086	739913	932294	675410
2-methylserine	Metabolon	Amino Acid	4.80525e+06	4.8414e+06	5.07711e+06	4.69314e+06
2-oxoadipate	Metabolon	Amino Acid	231843	102633	280264	819491
2-oxoarginine*	Metabolon	Amino Acid	1.52982e+06	1.15781e+06	1.45781e+06	1.07302e+06
2,3-dihydroxy-5-methylthio-4-pentenoate (DMTPA)*	Metabolon	Amino Acid	1.85818e+06	725930	1.80426e+06	636534
3-(4-hydroxyphenyl)lactate	Metabolon	Amino Acid	6.12514e+06	2.35242e+06	6.03765e+06	2.39807e+06
3-hydroxy-2-ethylpropionate	Metabolon	Amino Acid	2.35035e+06	831781	2.31376e+06	814233
3-hydroxyisobutyrate	Metabolon	Amino Acid	9.06479e+06	4.37049e+06	8.87291e+06	4.09995e+06
3-indoxyl sulfate	Metabolon	Amino Acid	2.54297e+07	2.1763e+07	2.3887e+07	1.46505e+07
3-methoxytyramine sulfate	Metabolon	Amino Acid	36823	49051.7	42425.6	117691
3-methoxytyrosine	Metabolon	Amino Acid	650669	183858	783281	4.02338e+06
3-methyl-2-oxobutyrate	Metabolon	Amino Acid	1.80241e+07	5.5508e+06	1.76682e+07	5.74751e+06
3-methyl-2-oxovalerate	Metabolon	Amino Acid	5.08042e+07	1.56554e+07	4.95365e+07	1.60774e+07
3-methylglutaconate	Metabolon	Amino Acid	679412	429186	656407	456635
3-methylglutarylcarnitine (2)	Metabolon	Amino Acid	772951	793940	728272	705905
3-methylhistidine	Metabolon	Amino Acid	1.07237e+08	8.47427e+07	1.04346e+08	8.31675e+07
4-acetamidobutanoate	Metabolon	Amino Acid	1.7978e+06	1.45605e+06	1.76876e+06	1.67807e+06
4-guanidinobutanoate	Metabolon	Amino Acid	957985	1.5382e+06	878240	906813
4-hydroxyglutamate	Metabolon	Amino Acid	902136	489829	845936	468330
4-hydroxyphenylacetate	Metabolon	Amino Acid	330104	323460	310569	442656
4-hydroxyphenylacetatoylcarnitine	Metabolon	Amino Acid	167041	155984	150774	168868
4-hydroxyphenylpyruvate	Metabolon	Amino Acid	747212	320974	743452	310883
4-imidazoleacetate	Metabolon	Amino Acid	509895	673655	473586	400476
4-methoxyphenol sulfate	Metabolon	Amino Acid	200529	199197	203792	227720
4-methyl-2-oxopentanoate	Metabolon	Amino Acid	7.45693e+07	2.45165e+07	7.30787e+07	2.53087e+07
5-(galactosylhydroxy)-L-lysine	Metabolon	Amino Acid	315988	208640	304260	195822
5-aminovalerate	Metabolon	Amino Acid	1.14605e+06	707399	1.14221e+06	688764
5-hydroxyindole sulfate	Metabolon	Amino Acid	64132.5	40809.1	63237.7	38666.6
5-hydroxylysine	Metabolon	Amino Acid	982763	1.04919e+06	966884	1.04655e+06
5-hydroxymethyl-2-furoic acid	Metabolon	Amino Acid	463941	789330	495568	791866
5-methylthioadenosine (MTA)	Metabolon	Amino Acid	516698	209263	494372	197025
5-methylthioribose**	Metabolon	Amino Acid	4.12505e+06	1.195e+06	4.09525e+06	1.23325e+06
5-oxoproline	Metabolon	Amino Acid	3.64218e+07	3.07768e+07	3.58115e+07	2.81265e+07
6-bromotryptophan	Metabolon	Amino Acid	301765	119811	298948	119941
6-oxopiperidine-2-carboxylate	Metabolon	Amino Acid	388306	180706	386230	200333
7-hydroxyindole sulfate	Metabolon	Amino Acid	46842.3	35912.2	45780.7	39789.8
Acisoga	Metabolon	Amino Acid	94998.1	52572.5	91297.3	47938.9
Alanine	Metabolon	Amino Acid	5.31371e+08	1.19448e+08	5.25137e+08	1.19279e+08
Alpha-hydroxyisocaproate	Metabolon	Amino Acid	1.00063e+06	446300	965489	446303
Alpha-hydroxyisovalerate	Metabolon	Amino Acid	4.9323e+07	3.60237e+07	4.84981e+07	4.0033e+07
Alpha-ketobutyrate	Metabolon	Amino Acid	1.49629e+06	966051	1.41889e+06	876297
Alpha-ketoglutaramate*	Metabolon	Amino Acid	5.5671e+06	2.52047e+06	5.61858e+06	1.93522e+06
Anthranilate	Metabolon	Amino Acid	159376	118236	161735	121060
Argininate*	Metabolon	Amino Acid	2.24065e+06	1.44954e+06	2.21975e+06	1.4351e+06
Arginine	Metabolon	Amino Acid	5.09145e+08	1.69817e+08	5.01078e+08	1.7455e+08
Asparagine	Metabolon	Amino Acid	2.11832e+08	4.19123e+07	2.14459e+08	4.07854e+07
Aspartate	Metabolon	Amino Acid	1.45396e+07	9.68676e+06	1.38532e+07	9.12277e+06
Beta-citrylglutamate	Metabolon	Amino Acid	116657	72217	114728	75295.7
Beta-hydroxyisovalerate	Metabolon	Amino Acid	3.82773e+06	1.68492e+06	3.68783e+06	1.63443e+06
Betaine	Metabolon	Amino Acid	6.27726e+08	1.63909e+08	6.37409e+08	1.73478e+08
C-glycosyltryptophan	Metabolon	Amino Acid	169038	124192	163430	116627
Carboxyethyl-GABA	Metabolon	Amino Acid	285766	146070	284937	149694
Catechol glucuronide	Metabolon	Amino Acid	72404.4	134484	75050.7	98945.9
Citramalate	Metabolon	Amino Acid	1.17302e+07	6.42226e+06	1.16764e+07	6.3099e+06
Citrulline	Metabolon	Amino Acid	2.4876e+08	6.75546e+07	2.49844e+08	6.85706e+07
Creatine	Metabolon	Amino Acid	5.82974e+08	2.40301e+08	5.45704e+08	2.22877e+08
Creatinine	Metabolon	Amino Acid	5.64009e+08	1.32956e+08	5.59577e+08	1.24982e+08
Cys-gly, oxidized	Metabolon	Amino Acid	3.41972e+06	2.32204e+06	3.37523e+06	2.28947e+06
Cystathionine	Metabolon	Amino Acid	624379	693202	545197	486780
Cysteine	Metabolon	Amino Acid	9.64244e+06	4.32313e+06	9.90587e+06	4.19238e+06
Cysteine-glutathione disulfide	Metabolon	Amino Acid	1.6503e+06	1.72224e+06	1.87413e+06	1.62474e+06
Cysteine s-sulfate	Metabolon	Amino Acid	293093	284307	278700	273253
Cysteine sulfinic acid	Metabolon	Amino Acid	191224	205823	177570	187519
Cysteinylglycine	Metabolon	Amino Acid	2.73858e+06	3.64308e+06	2.6979e+06	2.78934e+06
Cysteinylglycine disulfide*	Metabolon	Amino Acid	4.71992e+07	1.59131e+07	4.6689e+07	1.57754e+07
Cystine	Metabolon	Amino Acid	1.46677e+07	2.14238e+07	1.41606e+07	2.02591e+07
Dimethylarginine (SDMA + ADMA)	Metabolon	Amino Acid	3.21912e+07	8.84114e+06	3.1969e+07	9.02158e+06
Dimethylglycine	Metabolon	Amino Acid	2.47761e+07	9.92576e+06	2.39131e+07	8.32971e+06
Dopamine 3-O-sulfate	Metabolon	Amino Acid	315312	761702	317127	609359
Dopamine 4-sulfate	Metabolon	Amino Acid	411868	1.0183e+06	428513	693092
Ethylmalonate	Metabolon	Amino Acid	8.97826e+06	7.24359e+06	9.09964e+06	6.65531e+06
Formiminoglutamate	Metabolon	Amino Acid	1.13086e+06	906013	982412	759409
Gentisate	Metabolon	Amino Acid	636774	1.23064e+06	691484	1.35369e+06
Glutamate	Metabolon	Amino Acid	3.33258e+08	1.84638e+08	3.12378e+08	1.83361e+08
Glutamine	Metabolon	Amino Acid	1.78925e+09	3.49026e+08	1.80788e+09	3.38403e+08
Glutarylcarnitine (C5-DC)	Metabolon	Amino Acid	1.52535e+06	1.29544e+06	1.47735e+06	1.24825e+06
Glycine	Metabolon	Amino Acid	8.01275e+07	3.07521e+07	8.0789e+07	3.00952e+07
Guanidinoacetate	Metabolon	Amino Acid	398242	257528	405966	250447
Guanidinosuccinate	Metabolon	Amino Acid	193722	102728	215345	153134
Histidine	Metabolon	Amino Acid	4.49864e+07	9.45468e+06	4.53938e+07	9.45294e+06
Homoarginine	Metabolon	Amino Acid	2.265e+07	1.0503e+07	2.26129e+07	1.13262e+07
Homocitrulline	Metabolon	Amino Acid	694017	1.53726e+06	608047	749910
Homovanillate (HVA)	Metabolon	Amino Acid	92949.6	94872.5	86505	44768.2
Hydantoin-5-propionate	Metabolon	Amino Acid	399973	349375	352254	248613
Hydroxyasparagine**	Metabolon	Amino Acid	1.40863e+06	484773	1.36359e+06	428910
Hypotaurine	Metabolon	Amino Acid	2.48004e+06	1.71454e+06	2.51182e+06	1.79309e+06
Imidazole lactate	Metabolon	Amino Acid	7.15566e+06	3.3443e+06	6.94272e+06	3.40098e+06
Imidazole propionate	Metabolon	Amino Acid	378634	362534	397807	824529
Indole-3-carboxylate	Metabolon	Amino Acid	40353.8	20533.9	41959.8	22103.9
Indoleacetate	Metabolon	Amino Acid	2.76426e+06	2.48271e+06	2.6699e+06	2.3416e+06
Indoleacetylglutamine	Metabolon	Amino Acid	326615	471633	329041	603010
Indolelactate	Metabolon	Amino Acid	6.09948e+06	2.15945e+06	5.8646e+06	2.28702e+06
Indolepropionate	Metabolon	Amino Acid	2.19421e+06	2.72346e+06	2.29927e+06	1.93765e+06
Isobutyrylcarnitine (C4)	Metabolon	Amino Acid	4.97689e+06	3.81557e+06	4.78914e+06	3.18637e+06
Isobutyrylglycine	Metabolon	Amino Acid	190710	211265	182202	112943
Isoleucine	Metabolon	Amino Acid	8.5927e+08	2.81929e+08	8.30784e+08	2.74649e+08
Isovalerate (i5:0)	Metabolon	Amino Acid	1.75404e+06	1.83196e+06	1.68708e+06	1.30531e+06
Isovalerylcarnitine (C5)	Metabolon	Amino Acid	3.176e+06	1.9083e+06	3.02119e+06	1.78764e+06
Isovalerylglycine	Metabolon	Amino Acid	154546	114088	157320	211814
Kynurenate	Metabolon	Amino Acid	332329	259075	317784	211429
Kynurenine	Metabolon	Amino Acid	1.98992e+07	9.23467e+06	1.93326e+07	9.12563e+06
Lanthionine	Metabolon	Amino Acid	348707	369680	341233	288395
Leucine	Metabolon	Amino Acid	1.09256e+09	3.17665e+08	1.06455e+09	3.13677e+08
Lysine	Metabolon	Amino Acid	6.53242e+08	1.22218e+08	6.48033e+08	1.21267e+08
Methionine	Metabolon	Amino Acid	3.01807e+08	6.93137e+07	3.01867e+08	6.85017e+07
Methionine sulfone	Metabolon	Amino Acid	1.64297e+06	930952	1.5745e+06	773490
Methionine sulfoxide	Metabolon	Amino Acid	5.20101e+06	5.90051e+06	5.06367e+06	3.90812e+06
Methylsuccinate	Metabolon	Amino Acid	3.62069e+06	1.98443e+06	3.59996e+06	2.00517e+06
N-acetyl-1-methylhistidine*	Metabolon	Amino Acid	376884	386232	348585	332105
N-acetyl-3-methylhistidine*	Metabolon	Amino Acid	192124	226262	184191	224115
N-acetyl-aspartyl-glutamate (NAAG)	Metabolon	Amino Acid	242487	109606	241423	107640
N-acetyl-cadaverine	Metabolon	Amino Acid	420261	363860	382686	299524
N-acetyl-isoputreanine*	Metabolon	Amino Acid	2.437e+06	1.40698e+06	2.48635e+06	1.50143e+06
N-acetylalanine	Metabolon	Amino Acid	1.02096e+07	2.96146e+06	1.00404e+07	2.86935e+06
N-acetylarginine	Metabolon	Amino Acid	2.67704e+06	1.80927e+06	2.45009e+06	1.40064e+06
N-acetylasparagine	Metabolon	Amino Acid	265155	257442	221889	141996
N-acetylcarnosine	Metabolon	Amino Acid	369989	287057	360936	265691
N-acetylcitrulline	Metabolon	Amino Acid	216409	182866	189562	143748
N-acetylglutamate	Metabolon	Amino Acid	1.05884e+06	851857	1.01331e+06	571646
N-acetylglutamine	Metabolon	Amino Acid	395839	337396	338367	181725
N-acetylglycine	Metabolon	Amino Acid	6.67459e+06	4.07159e+06	7.08864e+06	4.58795e+06
N-acetylhistamine	Metabolon	Amino Acid	323475	371813	184780	183628
N-acetylhistidine	Metabolon	Amino Acid	418775	164057	410917	163412
N-acetylisoleucine	Metabolon	Amino Acid	96443.9	35658.8	92448.8	37618.2
N-acetylkynurenine (2)	Metabolon	Amino Acid	61870.8	48919.9	56704.7	48089
N-acetylleucine	Metabolon	Amino Acid	113041	47129.4	106863	53016.1
N-acetylmethionine	Metabolon	Amino Acid	352539	164015	342790	161564
N-acetylphenylalanine	Metabolon	Amino Acid	136510	81115.8	128536	71275.6
N-acetylputrescine	Metabolon	Amino Acid	1.09664e+06	543508	1.06627e+06	510266
N-acetylserine	Metabolon	Amino Acid	9.74427e+06	3.26664e+06	9.59402e+06	3.3098e+06
N-acetyltaurine	Metabolon	Amino Acid	894319	645463	850333	694457
N-acetylthreonine	Metabolon	Amino Acid	3.73258e+06	915058	3.64554e+06	969655
N-acetyltryptophan	Metabolon	Amino Acid	83493.9	53539.6	76074.1	46396.6
N-acetyltyrosine	Metabolon	Amino Acid	99193	45408	92516.8	40035.4
N-acetylvaline	Metabolon	Amino Acid	202079	51144.4	197214	49533.5
N-alpha-acetylornithine	Metabolon	Amino Acid	112111	354686	92374.9	56996.9
N-carbamoylalanine	Metabolon	Amino Acid	193149	213006	179904	196871
N-delta-acetylornithine	Metabolon	Amino Acid	1.10276e+06	942233	1.19841e+06	1.20045e+06
N-formylanthranilic acid	Metabolon	Amino Acid	111506	54906.9	110172	48116.2
N-formylmethionine	Metabolon	Amino Acid	1.0091e+06	363342	992937	378365
N-formylphenylalanine	Metabolon	Amino Acid	50724.1	100369	47871.4	60437.4
N-methyl-GABA	Metabolon	Amino Acid	858968	405546	874362	458067
N-methylhydroxyproline**	Metabolon	Amino Acid	1.4903e+06	1.71696e+06	1.48082e+06	1.81517e+06
N-methylproline	Metabolon	Amino Acid	4.21806e+07	6.00602e+07	4.67617e+07	6.59571e+07
N-methyltaurine	Metabolon	Amino Acid	376940	463096	438815	654685
N,N-dimethyl-5-aminovalerate	Metabolon	Amino Acid	331789	509358	285847	218269
N,N,N-trimethyl-5-aminovalerate	Metabolon	Amino Acid	3.39412e+07	2.85581e+07	3.40982e+07	2.88719e+07
N2,N5-diacetylornithine	Metabolon	Amino Acid	64871	50612.6	68265	67076.5
N6-acetyllysine	Metabolon	Amino Acid	265791	347700	252777	120674
N6,N6,N6-trimethyllysine	Metabolon	Amino Acid	1.77026e+07	7.9041e+06	1.76959e+07	9.54716e+06
Ornithine	Metabolon	Amino Acid	3.50519e+08	1.28534e+08	3.48438e+08	1.29015e+08
P-cresol glucuronide*	Metabolon	Amino Acid	464538	2.07118e+06	390394	520367
Phenol glucuronide	Metabolon	Amino Acid	70857.7	82040.9	71453.7	79841
Phenol sulfate	Metabolon	Amino Acid	4.18086e+07	3.62734e+07	3.68571e+07	3.06434e+07
Phenylacetate	Metabolon	Amino Acid	89071	75484.6	92194.1	201656
Phenylalanine	Metabolon	Amino Acid	7.97016e+08	1.19333e+08	7.84377e+08	1.13054e+08
Phenyllactate (PLA)	Metabolon	Amino Acid	1.17725e+06	536442	1.1384e+06	554144
Phenylpyruvate	Metabolon	Amino Acid	196187	153483	183583	63432.4
Picolinate	Metabolon	Amino Acid	745381	378603	756445	436894
Pipecolate	Metabolon	Amino Acid	5.56198e+07	7.28339e+07	5.18502e+07	7.01983e+07
Pro-hydroxy-pro	Metabolon	Amino Acid	1.25763e+07	8.80298e+06	1.22021e+07	8.29521e+06
Proline	Metabolon	Amino Acid	1.88685e+09	5.08703e+08	1.83199e+09	4.64436e+08
Pyroglutamine*	Metabolon	Amino Acid	1.22032e+08	8.73929e+07	1.21875e+08	7.85456e+07
S-1-pyrroline-5-carboxylate	Metabolon	Amino Acid	1.11893e+06	1.13541e+06	1.0959e+06	722790
S-adenosylhomocysteine (SAH)	Metabolon	Amino Acid	46270.2	17204.1	46787.1	17833.5
S-methylcysteine	Metabolon	Amino Acid	859658	606844	871229	602070
S-methylcysteine sulfoxide	Metabolon	Amino Acid	1.76442e+07	1.9669e+07	1.85288e+07	2.11483e+07
S-methylmethionine	Metabolon	Amino Acid	434489	942097	544438	979785
Sarcosine	Metabolon	Amino Acid	3.14185e+06	1.81066e+06	3.18548e+06	1.7756e+06
Serine	Metabolon	Amino Acid	1.20844e+08	3.57126e+07	1.22006e+08	3.51364e+07
Serotonin	Metabolon	Amino Acid	665488	1.08035e+06	690801	1.19189e+06
Spermidine	Metabolon	Amino Acid	269006	709961	244281	354339
Taurine	Metabolon	Amino Acid	7.99967e+07	3.13086e+07	8.0748e+07	3.24872e+07
Threonine	Metabolon	Amino Acid	3.92495e+08	1.01618e+08	3.91321e+08	8.75529e+07
Thyroxine	Metabolon	Amino Acid	238939	83876.3	232924	83379.6
Tiglylcarnitine (C5:1-DC)	Metabolon	Amino Acid	487292	289902	500811	330867
Trans-4-hydroxyproline	Metabolon	Amino Acid	1.04192e+08	4.40582e+07	1.02172e+08	4.31418e+07
Tryptophan	Metabolon	Amino Acid	4.41275e+08	7.94637e+07	4.36244e+08	8.06794e+07
Tryptophan betaine	Metabolon	Amino Acid	1.38552e+07	2.07956e+07	1.54279e+07	2.34943e+07
Tyramine O-sulfate	Metabolon	Amino Acid	214472	481865	208498	530528
Tyrosine	Metabolon	Amino Acid	2.94175e+08	6.96701e+07	2.91368e+08	6.80441e+07
Urea	Metabolon	Amino Acid	3.58082e+08	1.25773e+08	3.53943e+08	1.14581e+08
Valine	Metabolon	Amino Acid	1.44022e+09	2.81126e+08	1.39582e+09	2.73995e+08
Vanillactate	Metabolon	Amino Acid	61577.6	64530.6	77723.4	432813
Vanillic alcohol sulfate	Metabolon	Amino Acid	221596	486952	201671	430477
Vanillylmandelate (VMA)	Metabolon	Amino Acid	231492	410869	214171	132980
Xanthurenate	Metabolon	Amino Acid	267970	226954	249682	201779
1,5-anhydroglucitol (1,5-AG)	Metabolon	Carbohydrate	7.89707e+07	3.05974e+07	7.71844e+07	2.99534e+07
3-phosphoglycerate	Metabolon	Carbohydrate	266031	388547	264085	403798
Arabinose	Metabolon	Carbohydrate	960521	541184	961559	559603
Arabitol/xylitol	Metabolon	Carbohydrate	2.1479e+06	1.03093e+06	2.14209e+06	1.15962e+06
Arabonate/xylonate	Metabolon	Carbohydrate	1.01882e+07	6.26035e+06	1.02119e+07	7.69483e+06
Erythronate*	Metabolon	Carbohydrate	1.08101e+08	3.65938e+07	1.0571e+08	3.98976e+07
Fructose	Metabolon	Carbohydrate	1.94555e+07	1.47891e+07	1.89807e+07	1.3526e+07
Galactonate	Metabolon	Carbohydrate	1.0156e+06	1.19001e+06	1.11394e+06	1.80691e+06
Glucose	Metabolon	Carbohydrate	1.30602e+09	3.94597e+08	1.26483e+09	3.54076e+08
Glucuronate	Metabolon	Carbohydrate	3.08144e+06	4.4428e+06	3.09982e+06	4.3526e+06
Glycerate	Metabolon	Carbohydrate	3.12042e+07	2.43197e+07	3.13907e+07	2.41671e+07
Lactate	Metabolon	Carbohydrate	6.40926e+08	3.08605e+08	6.2264e+08	2.96663e+08
Maltose	Metabolon	Carbohydrate	586636	899640	607441	1.04219e+06
Maltotriose	Metabolon	Carbohydrate	367052	450290	394254	677052
Mannitol/sorbitol	Metabolon	Carbohydrate	5.62701e+06	8.94384e+06	6.18645e+06	1.24759e+07
Mannose	Metabolon	Carbohydrate	2.27579e+07	1.20675e+07	2.12544e+07	1.0601e+07
N-acetylglucosamine/N-acetylgalactosamine	Metabolon	Carbohydrate	2.88246e+06	1.12213e+06	2.79e+06	1.07881e+06
N-acetylglucosaminylasparagine	Metabolon	Carbohydrate	133967	65741.2	128533	68187.8
N-acetylneuraminate	Metabolon	Carbohydrate	1.90897e+06	868229	1.80418e+06	743695
N6-carboxymethyllysine	Metabolon	Carbohydrate	284019	274934	283170	298385
Pyruvate	Metabolon	Carbohydrate	2.35662e+07	1.48313e+07	2.35418e+07	1.82595e+07
Ribitol	Metabolon	Carbohydrate	279064	141105	272353	150283
Ribonate	Metabolon	Carbohydrate	8.19233e+06	3.19974e+06	7.86703e+06	3.66457e+06
Sucrose	Metabolon	Carbohydrate	306979	416697	394441	999100
Xylose	Metabolon	Carbohydrate	1.07716e+06	2.11102e+06	881688	1.27823e+06
1-methylnicotinamide	Metabolon	Cofactors and Vitamins	1.47994e+06	1.1348e+06	1.49991e+06	935989
4-oxo-retinoic acid	Metabolon	Cofactors and Vitamins	180176	87736.9	219908	1.09652e+06
Alpha-CEHC sulfate	Metabolon	Cofactors and Vitamins	72847.4	114617	62878.2	88932.8
Alpha-tocopherol	Metabolon	Cofactors and Vitamins	3.15734e+08	9.97424e+07	3.15085e+08	9.62986e+07
Ascorbate (Vitamin C)	Metabolon	Cofactors and Vitamins	9.12828e+06	6.07961e+06	1.0029e+07	6.067e+06
Beta-cryptoxanthin	Metabolon	Cofactors and Vitamins	8.84926e+06	8.75843e+06	1.02258e+07	9.24851e+06
Bilirubin (E,E)*	Metabolon	Cofactors and Vitamins	1.75378e+07	1.31214e+07	1.78272e+07	1.30474e+07
Bilirubin (E,Z or Z,E)*	Metabolon	Cofactors and Vitamins	1.70505e+06	1.22234e+06	1.67838e+06	1.14899e+06
Bilirubin (Z,Z)	Metabolon	Cofactors and Vitamins	8.81067e+07	4.97551e+07	8.79156e+07	4.66286e+07
Biliverdin	Metabolon	Cofactors and Vitamins	2.50187e+06	2.23418e+06	2.43607e+06	1.92602e+06
Carotene diol (1)	Metabolon	Cofactors and Vitamins	1.11932e+07	5.68457e+06	1.20667e+07	5.90351e+06
Carotene diol (2)	Metabolon	Cofactors and Vitamins	1.33891e+06	715043	1.43979e+06	748542
Carotene diol (3)	Metabolon	Cofactors and Vitamins	580530	361396	646899	391554
Delta-CEHC*	Metabolon	Cofactors and Vitamins	57737.2	52556.5	59263.2	44881
Gamma-CEHC	Metabolon	Cofactors and Vitamins	202436	165053	203119	161425
Gamma-CEHC glucuronide*	Metabolon	Cofactors and Vitamins	47010.4	37695.3	48774.9	38658.9
Gamma-tocopherol/beta-tocopherol	Metabolon	Cofactors and Vitamins	2.16554e+07	1.92248e+07	2.06775e+07	1.82165e+07
Heme	Metabolon	Cofactors and Vitamins	1.56575e+06	6.19672e+06	1.22229e+06	2.20047e+06
L-urobilin	Metabolon	Cofactors and Vitamins	425961	543153	423001	1.30422e+06
N1-Methyl-2-pyridone-5-carboxamide	Metabolon	Cofactors and Vitamins	4.66199e+06	2.92504e+06	4.4837e+06	2.7389e+06
Nicotinamide	Metabolon	Cofactors and Vitamins	2.8056e+06	1.5278e+06	2.77836e+06	1.45603e+06
Oxalate (ethanedioate)	Metabolon	Cofactors and Vitamins	6.61675e+06	2.60477e+06	6.86012e+06	2.64585e+06
Pantothenate	Metabolon	Cofactors and Vitamins	2.75628e+06	1.41173e+06	2.65492e+06	1.31276e+06
Pyridoxal	Metabolon	Cofactors and Vitamins	1.16723e+06	3.13689e+06	1.0854e+06	1.15084e+06
Pyridoxate	Metabolon	Cofactors and Vitamins	2.89041e+06	1.67555e+07	2.65208e+06	1.18802e+07
Quinolinate	Metabolon	Cofactors and Vitamins	445790	452559	411303	398641
Retinal	Metabolon	Cofactors and Vitamins	140752	76544.6	136256	74207.9
Retinol (Vitamin A)	Metabolon	Cofactors and Vitamins	1.69883e+07	5.56302e+06	1.67467e+07	5.46346e+06
Riboflavin (Vitamin B2)	Metabolon	Cofactors and Vitamins	46489.2	32847.3	57250.6	87685.8
Threonate	Metabolon	Cofactors and Vitamins	1.91205e+08	7.94291e+07	2.01214e+08	7.96309e+07
Trigonelline (N'-methylnicotinate)	Metabolon	Cofactors and Vitamins	7.68972e+07	78282548	7.80755e+07	8.16932e+07
2-methylcitrate/homocitrate	Metabolon	Energy	1.59346e+06	2.22505e+06	1.58321e+06	2.44636e+06
Aconitate [cis or trans]	Metabolon	Energy	1.24716e+08	8.94102e+07	1.19667e+08	7.84818e+07
Alpha-ketoglutarate	Metabolon	Energy	5.82948e+07	3.47245e+07	5.78152e+07	4.2108e+07
Citraconate/glutaconate	Metabolon	Energy	9.01811e+06	1.02032e+07	9.20769e+06	1.09756e+07
Citrate	Metabolon	Energy	9.43681e+09	4.66738e+09	9.39651e+09	4.62584e+09
Fumarate	Metabolon	Energy	3.8846e+06	1.71592e+06	3.90662e+06	1.78288e+06
Isocitrate	Metabolon	Energy	3.14033e+07	2.38335e+07	3.16822e+07	1.38504e+07
Isocitric lactone	Metabolon	Energy	722322	2.34591e+06	628099	1.18906e+06
Malate	Metabolon	Energy	1.49231e+07	6.75528e+06	1.49515e+07	6.56032e+06
Phosphate	Metabolon	Energy	6.50199e+07	2.15888e+07	6.60539e+07	2.20675e+07
Succinate	Metabolon	Energy	469310	916373	425570	149968
Succinylcarnitine (C4-DC)	Metabolon	Energy	709586	353619	678416	341918
Tricarballylate	Metabolon	Energy	7.31898e+06	3.42875e+06	7.26743e+06	3.2481e+06
(14 or 15)-methylpalmitate (a17:0 or i17:0)	Metabolon	Lipid	2.9492e+07	1.60664e+07	2.98814e+07	1.71697e+07
(16 or 17)-methylstearate (a19:0 or i19:0)	Metabolon	Lipid	2.84982e+06	1.57202e+06	2.80262e+06	1.48743e+06
1-(1-enyl-oleoyl)-GPE (P-18:1)*	Metabolon	Lipid	899175	651408	916278	552417
1-(1-enyl-palmitoyl)-2-arachidonoyl-GPC (P-16:0/20:4)*	Metabolon	Lipid	3.23998e+07	1.14649e+07	3.28369e+07	1.18297e+07
1-(1-enyl-palmitoyl)-2-arachidonoyl-GPE (P-16:0/20:4)*	Metabolon	Lipid	1.69695e+07	8.11924e+06	1.69031e+07	7.9822e+06
1-(1-enyl-palmitoyl)-2-linoleoyl-GPC (P-16:0/18:2)*	Metabolon	Lipid	4.84831e+07	2.2561e+07	5.14455e+07	2.34644e+07
1-(1-enyl-palmitoyl)-2-linoleoyl-GPE (P-16:0/18:2)*	Metabolon	Lipid	4.21695e+06	2.07155e+06	4.31462e+06	1.95615e+06
1-(1-enyl-palmitoyl)-2-oleoyl-GPC (P-16:0/18:1)*	Metabolon	Lipid	2.56494e+07	1.22051e+07	2.72784e+07	1.30794e+07
1-(1-enyl-palmitoyl)-2-oleoyl-GPE (P-16:0/18:1)*	Metabolon	Lipid	3.81916e+06	1.69378e+06	3.87789e+06	1.56775e+06
1-(1-enyl-palmitoyl)-2-palmitoleoyl-GPC (P-16:0/16:1)*	Metabolon	Lipid	1.95684e+06	1.08669e+06	2.04389e+06	1.16002e+06
1-(1-enyl-palmitoyl)-2-palmitoyl-GPC (P-16:0/16:0)*	Metabolon	Lipid	1.6537e+07	6.84292e+06	1.71615e+07	7.15303e+06
1-(1-enyl-palmitoyl)-GPC (P-16:0)*	Metabolon	Lipid	1.46274e+07	8.67351e+06	1.5439e+07	8.50513e+06
1-(1-enyl-palmitoyl)-GPE (P-16:0)*	Metabolon	Lipid	1.68387e+06	1.07854e+06	1.70184e+06	939471
1-(1-enyl-stearoyl)-2-arachidonoyl-GPE (P-18:0/20:4)*	Metabolon	Lipid	4.65823e+07	1.99507e+07	4.68139e+07	2.04934e+07
1-(1-enyl-stearoyl)-2-linoleoyl-GPE (P-18:0/18:2)*	Metabolon	Lipid	2.1305e+07	9.4876e+06	2.18591e+07	9.02248e+06
1-(1-enyl-stearoyl)-2-oleoyl-GPE (P-18:0/18:1)	Metabolon	Lipid	4.98946e+06	2.29763e+06	5.04467e+06	2.10734e+06
1-(1-enyl-stearoyl)-GPE (P-18:0)*	Metabolon	Lipid	2.45608e+06	1.48663e+06	2.52171e+06	1.39622e+06
1-arachidonoyl-GPA (20:4)	Metabolon	Lipid	203838	269690	213430	549977
1-arachidonoyl-GPC (20:4n6)*	Metabolon	Lipid	1.2806e+08	4.88565e+07	1.28803e+08	4.76075e+07
1-arachidonoyl-GPE (20:4n6)*	Metabolon	Lipid	6.94897e+06	2.46921e+06	6.85725e+06	2.47212e+06
1-arachidonoyl-GPI (20:4)*	Metabolon	Lipid	5.20803e+06	2.10463e+06	5.17257e+06	1.98634e+06
1-arachidonylglycerol (20:4)	Metabolon	Lipid	2.45656e+06	2.0146e+06	2.55085e+06	2.18601e+06
1-cerotoyl-GPC (26:0)*	Metabolon	Lipid	169223	74474	177247	87013.6
1-dihomo-linolenylglycerol (20:3)	Metabolon	Lipid	1.16344e+06	935336	1.14185e+06	1.05072e+06
1-dihomo-linoleoylglycerol (20:2)	Metabolon	Lipid	142147	82818	134945	91490.9
1-docosahexaenoylglycerol (22:6)	Metabolon	Lipid	926335	743309	954267	757947
1-heptadecenoylglycerol (17:1)*	Metabolon	Lipid	456091	372992	446205	368512
1-lignoceroyl-GPC (24:0)	Metabolon	Lipid	796069	389044	850236	409034
1-linolenoyl-GPC (18:3)*	Metabolon	Lipid	6.44554e+06	4.99366e+06	6.67001e+06	5.35088e+06
1-linolenoylglycerol (18:3)	Metabolon	Lipid	788949	638486	752760	609853
1-linoleoyl-2-linolenoyl-GPC (18:2/18:3)*	Metabolon	Lipid	6.55366e+06	4.40009e+06	7.05331e+06	4.94354e+06
1-linoleoyl-GPA (18:2)*	Metabolon	Lipid	195749	193447	212300	421739
1-linoleoyl-GPC (18:2)	Metabolon	Lipid	4.27032e+08	1.37314e+08	4.45328e+08	1.37527e+08
1-linoleoyl-GPE (18:2)*	Metabolon	Lipid	1.1116e+07	5.40496e+06	1.1329e+07	5.58709e+06
1-linoleoyl-GPG (18:2)*	Metabolon	Lipid	172828	71967.9	168181	74471.8
1-linoleoyl-GPI (18:2)*	Metabolon	Lipid	2.50235e+06	1.13959e+06	2.53468e+06	1.15708e+06
1-linoleoylglycerol (18:2)	Metabolon	Lipid	2.41228e+07	1.90906e+07	2.40797e+07	1.88871e+07
1-myristoyl-2-arachidonoyl-GPC (14:0/20:4)*	Metabolon	Lipid	1.32152e+07	7.1725e+06	1.28983e+07	7.12998e+06
1-myristoyl-2-palmitoyl-GPC (14:0/16:0)	Metabolon	Lipid	1.52429e+07	9.89134e+06	1.49007e+07	9.88762e+06
1-myristoylglycerol (14:0)	Metabolon	Lipid	2.81532e+06	2.24156e+06	2.66411e+06	1.97909e+06
1-oleoyl-2-arachidonoyl-GPE (18:1/20:4)*	Metabolon	Lipid	5.71981e+06	3.35915e+06	5.62078e+06	3.06948e+06
1-oleoyl-2-arachidonoyl-GPI (18:1/20:4) *	Metabolon	Lipid	368767	259235	375499	277468
1-oleoyl-2-docosahexaenoyl-GPC (18:1/22:6)*	Metabolon	Lipid	3.33174e+07	1.47149e+07	3.39994e+07	1.44459e+07
1-oleoyl-2-linoleoyl-GPE (18:1/18:2)*	Metabolon	Lipid	5.69954e+06	3.74063e+06	5.55894e+06	3.59276e+06
1-oleoyl-GPC (18:1)	Metabolon	Lipid	3.04135e+08	1.17723e+08	3.12698e+08	1.17501e+08
1-oleoyl-GPE (18:1)	Metabolon	Lipid	6.32661e+06	3.20135e+06	6.37026e+06	3.09134e+06
1-oleoyl-GPG (18:1)*	Metabolon	Lipid	346937	163238	334931	196557
1-oleoyl-GPI (18:1)*	Metabolon	Lipid	2.26401e+06	1.31154e+06	2.29763e+06	1.34438e+06
1-oleoylglycerol (18:1)	Metabolon	Lipid	2.35211e+07	2.92986e+07	2.15792e+07	1.99907e+07
1-palmitoleoyl-2-linolenoyl-GPC (16:1/18:3)*	Metabolon	Lipid	2.23844e+06	1.63656e+06	2.24623e+06	1.56571e+06
1-palmitoleoyl-GPC (16:1)*	Metabolon	Lipid	4.0037e+07	2.15744e+07	4.04349e+07	2.14068e+07
1-palmitoleoylglycerol (16:1)*	Metabolon	Lipid	3.74141e+06	4.00005e+06	3.34339e+06	3.50644e+06
1-palmitoyl-2-arachidonoyl-GPC (16:0/20:4n6)	Metabolon	Lipid	7.16984e+08	2.4834e+08	7.05411e+08	2.4383e+08
1-palmitoyl-2-arachidonoyl-GPE (16:0/20:4)*	Metabolon	Lipid	1.05482e+07	5.76747e+06	1.00434e+07	5.33427e+06
1-palmitoyl-2-arachidonoyl-GPI (16:0/20:4)*	Metabolon	Lipid	3.53027e+06	1.63071e+06	3.48488e+06	1.7441e+06
1-palmitoyl-2-dihomo-linolenoyl-GPC (16:0/20:3n3 or 6)*	Metabolon	Lipid	5.45673e+08	2.00038e+08	5.33708e+08	1.9064e+08
1-palmitoyl-2-docosahexaenoyl-GPC (16:0/22:6)	Metabolon	Lipid	4.64909e+08	1.80831e+08	4.67975e+08	1.88188e+08
1-palmitoyl-2-docosahexaenoyl-GPE (16:0/22:6)*	Metabolon	Lipid	7.86364e+06	5.77871e+06	7.53224e+06	5.10238e+06
1-palmitoyl-2-linoleoyl-GPC (16:0/18:2)	Metabolon	Lipid	1.33716e+09	4.2185e+08	1.34717e+09	4.17152e+08
1-palmitoyl-2-linoleoyl-GPE (16:0/18:2)	Metabolon	Lipid	7.91226e+06	4.88607e+06	7.6161e+06	4.68294e+06
1-palmitoyl-2-linoleoyl-GPI (16:0/18:2)	Metabolon	Lipid	402928	267449	399238	263054
1-palmitoyl-2-oleoyl-GPC (16:0/18:1)	Metabolon	Lipid	1.00278e+09	4.35932e+08	9.9313e+08	4.30746e+08
1-palmitoyl-2-oleoyl-GPE (16:0/18:1)	Metabolon	Lipid	7.43545e+06	4.75297e+06	6.81892e+06	4.18646e+06
1-palmitoyl-2-oleoyl-GPI (16:0/18:1)*	Metabolon	Lipid	3.14912e+06	1.68567e+06	3.11117e+06	1.6643e+06
1-palmitoyl-2-palmitoleoyl-GPC (16:0/16:1)*	Metabolon	Lipid	8.15114e+07	5.41914e+07	7.8597e+07	5.28537e+07
1-palmitoyl-2-stearoyl-GPC (16:0/18:0)	Metabolon	Lipid	2.34167e+07	8.09407e+06	2.37507e+07	8.38652e+06
1-palmitoyl-GPA (16:0)	Metabolon	Lipid	178937	285728	190327	656242
1-palmitoyl-GPC (16:0)	Metabolon	Lipid	8.43292e+08	3.31143e+08	8.56559e+08	3.24937e+08
1-palmitoyl-GPE (16:0)	Metabolon	Lipid	5.8955e+06	2.65486e+06	5.98124e+06	2.71525e+06
1-palmitoyl-GPG (16:0)*	Metabolon	Lipid	164544	75137	155966	74763.3
1-palmitoyl-GPI (16:0)	Metabolon	Lipid	1.73237e+06	1.33169e+06	1.70826e+06	1.23475e+06
1-palmitoylglycerol (16:0)	Metabolon	Lipid	7.90181e+07	8.34845e+07	7.61342e+07	7.85506e+07
1-stearoyl-2-arachidonoyl-GPC (18:0/20:4)	Metabolon	Lipid	5.36996e+08	1.71031e+08	5.29695e+08	1.68449e+08
1-stearoyl-2-arachidonoyl-GPE (18:0/20:4)	Metabolon	Lipid	3.86456e+07	1.886e+07	3.66762e+07	1.70862e+07
1-stearoyl-2-arachidonoyl-GPI (18:0/20:4)	Metabolon	Lipid	3.68821e+07	1.02301e+07	3.66679e+07	1.00149e+07
1-stearoyl-2-docosahexaenoyl-GPC (18:0/22:6)	Metabolon	Lipid	1.49242e+08	6.68856e+07	1.50416e+08	7.39245e+07
1-stearoyl-2-docosahexaenoyl-GPE (18:0/22:6)*	Metabolon	Lipid	5.32488e+06	3.48272e+06	4.94981e+06	3.09693e+06
1-stearoyl-2-linoleoyl-GPC (18:0/18:2)*	Metabolon	Lipid	1.01614e+09	3.274e+08	1.02561e+09	3.25089e+08
1-stearoyl-2-linoleoyl-GPE (18:0/18:2)*	Metabolon	Lipid	3.59375e+07	1.96399e+07	3.38625e+07	1.83079e+07
1-stearoyl-2-linoleoyl-GPI (18:0/18:2)	Metabolon	Lipid	1.01855e+07	4.11224e+06	1.03072e+07	4.12163e+06
1-stearoyl-2-oleoyl-GPC (18:0/18:1)	Metabolon	Lipid	3.51096e+08	1.48628e+08	3.48828e+08	1.4823e+08
1-stearoyl-2-oleoyl-GPE (18:0/18:1)	Metabolon	Lipid	9.13299e+06	5.79067e+06	8.42903e+06	5.09805e+06
1-stearoyl-2-oleoyl-GPI (18:0/18:1)*	Metabolon	Lipid	3.18864e+06	1.57978e+06	3.21768e+06	1.52858e+06
1-stearoyl-2-oleoyl-GPS (18:0/18:1)	Metabolon	Lipid	2.82927e+06	4.36173e+06	2.73063e+06	4.24975e+06
1-stearoyl-GPC (18:0)	Metabolon	Lipid	4.17926e+08	1.59547e+08	4.26523e+08	1.5764e+08
1-stearoyl-GPE (18:0)	Metabolon	Lipid	9.3895e+06	4.02783e+06	9.45201e+06	4.00653e+06
1-stearoyl-GPG (18:0)	Metabolon	Lipid	119026	56954.1	109450	51466.2
1-stearoyl-GPI (18:0)	Metabolon	Lipid	5.86111e+06	3.59427e+06	5.85144e+06	3.2179e+06
1-stearoyl-GPS (18:0)*	Metabolon	Lipid	280381	303863	298234	396917
1,2-dilinoleoyl-GPC (18:2/18:2)	Metabolon	Lipid	1.53173e+08	5.90265e+07	1.60101e+08	6.19627e+07
1,2-dilinoleoyl-GPE (18:2/18:2)*	Metabolon	Lipid	632389	546509	610990	523391
1,2-dipalmitoyl-GPC (16:0/16:0)	Metabolon	Lipid	5.77032e+07	2.11213e+07	5.80792e+07	2.16636e+07
1,2-dipalmitoyl-GPE (16:0/16:0)*	Metabolon	Lipid	159430	90632.6	160418	90386.2
10-heptadecenoate (17:1n7)	Metabolon	Lipid	3.07133e+07	1.96513e+07	3.12553e+07	2.12511e+07
10-nonadecenoate (19:1n9)	Metabolon	Lipid	1.38945e+07	8.31045e+06	1.40991e+07	8.71218e+06
10-undecenoate (11:1n1)	Metabolon	Lipid	5.38942e+06	3.23986e+06	5.41136e+06	3.24716e+06
12-HHTrE	Metabolon	Lipid	118492	137555	121666	118566
12,13-DiHOME	Metabolon	Lipid	201814	162233	186534	123775
13-HODE + 9-HODE	Metabolon	Lipid	2.90779e+06	1.52324e+07	2.69762e+06	9.79738e+06
14-HDoHE/17-HDoHE	Metabolon	Lipid	378141	775005	385661	668206
16-hydroxypalmitate	Metabolon	Lipid	1.06236e+06	460348	1.07745e+06	513067
16a-hydroxy DHEA 3-sulfate	Metabolon	Lipid	1.20201e+06	1.16588e+06	1.19278e+06	1.12012e+06
17alpha-hydroxypregnanolone glucuronide	Metabolon	Lipid	161752	168296	136292	77798.2
17alpha-hydroxypregnenolone 3-sulfate	Metabolon	Lipid	63621.7	47413.4	61451.3	38883.6
2-aminoheptanoate	Metabolon	Lipid	1.11085e+06	552851	1.08218e+06	500608
2-aminooctanoate	Metabolon	Lipid	118697	87794.9	126222	89647.4
2-butenoylglycine	Metabolon	Lipid	166419	117050	175100	134267
2-hydroxyarachidate*	Metabolon	Lipid	453911	345861	426289	329288
2-hydroxybehenate	Metabolon	Lipid	427921	212523	412677	191162
2-hydroxydecanoate	Metabolon	Lipid	1.56331e+06	1.21033e+06	1.54084e+06	1.53489e+06
2-hydroxyglutarate	Metabolon	Lipid	2.55924e+06	1.43624e+06	2.50732e+06	1.40927e+06
2-hydroxynervonate*	Metabolon	Lipid	1.36861e+06	623827	1.3177e+06	568100
2-hydroxyoctanoate	Metabolon	Lipid	441729	264920	452685	287556
2-hydroxypalmitate	Metabolon	Lipid	3.67126e+07	1.37008e+07	3.7097e+07	1.38738e+07
2-linoleoylglycerol (18:2)	Metabolon	Lipid	3.48044e+06	2.62147e+06	3.53647e+06	2.69988e+06
2-oleoylglycerol (18:1)	Metabolon	Lipid	4.5758e+06	5.38165e+06	4.37056e+06	3.92358e+06
2-palmitoleoyl-GPC (16:1)*	Metabolon	Lipid	469832	240619	460947	252716
2-palmitoyl-GPC (16:0)*	Metabolon	Lipid	1.72098e+07	8.19852e+06	1.73962e+07	8.52695e+06
2-stearoyl-GPE (18:0)*	Metabolon	Lipid	2.7913e+06	2.02255e+06	2.77484e+06	1.92885e+06
21-hydroxypregnenolone disulfate	Metabolon	Lipid	611530	435492	607847	406043
3-carboxy-4-methyl-5-pentyl-2-furanpropionate (3-CMPFP)**	Metabolon	Lipid	1.27531e+07	6.90477e+06	1.27586e+07	7.21593e+06
3-carboxy-4-methyl-5-propyl-2-furanpropanoate (CMPF)	Metabolon	Lipid	5.78184e+07	5.55589e+07	5.71351e+07	5.51996e+07
3-hydroxy-3-methylglutarate	Metabolon	Lipid	3.93076e+06	2.78535e+06	3.87039e+06	2.41273e+06
3-hydroxybutyrate (BHBA)	Metabolon	Lipid	2.72767e+07	4.45913e+07	2.80457e+07	3.98859e+07
3-hydroxybutyroylglycine**	Metabolon	Lipid	879128	1.09422e+06	898017	1.11744e+06
3-hydroxybutyrylcarnitine (1)	Metabolon	Lipid	1.13727e+06	1.22053e+06	1.06909e+06	1.05752e+06
3-hydroxybutyrylcarnitine (2)	Metabolon	Lipid	505375	393895	499968	438424
3-hydroxydecanoate	Metabolon	Lipid	1.00771e+06	571552	1.02794e+06	574962
3-hydroxyhexanoate	Metabolon	Lipid	829286	379975	844384	380068
3-hydroxyhexanoylcarnitine (1)	Metabolon	Lipid	276650	222867	274746	224411
3-hydroxylaurate	Metabolon	Lipid	1.10704e+06	731170	1.14245e+06	754749
3-hydroxymyristate	Metabolon	Lipid	1.93275e+06	1.08592e+06	1.96931e+06	1.1192e+06
3-hydroxyoctanoate	Metabolon	Lipid	699221	373624	696541	350371
3-hydroxyoleate*	Metabolon	Lipid	8.86127e+06	4.94402e+06	9.09971e+06	5.08837e+06
3-hydroxyoleoylcarnitine	Metabolon	Lipid	261178	160123	261560	150979
3-hydroxypalmitoylcarnitine	Metabolon	Lipid	258307	124805	248666	114012
3-hydroxysebacate	Metabolon	Lipid	113895	127788	119342	142728
3-methyladipate	Metabolon	Lipid	299585	239954	326837	249857
3,4-methyleneheptanoylcarnitine	Metabolon	Lipid	52881.2	33858.9	46090.2	25630.8
3b-hydroxy-5-cholenoic acid	Metabolon	Lipid	53635.8	36573.7	55000.7	35408
3beta-hydroxy-5-cholestenoate	Metabolon	Lipid	1.33154e+06	557000	1.34459e+06	503363
3beta,7alpha-dihydroxy-5-cholestenoate	Metabolon	Lipid	827562	392187	825500	386238
4-cholesten-3-one	Metabolon	Lipid	934644	3.26968e+06	806131	387367
4-methylhexanoylglutamine	Metabolon	Lipid	61388	57008.1	68022	69265.8
5-dodecenoate (12:1n7)	Metabolon	Lipid	4.12785e+06	3.1016e+06	4.45995e+06	3.5948e+06
5-dodecenoylcarnitine (C12:1)	Metabolon	Lipid	3.91729e+06	3.72877e+06	3.87701e+06	3.65215e+06
5-HEPE	Metabolon	Lipid	74043.5	56857.9	95155.1	164545
5-hydroxyhexanoate	Metabolon	Lipid	372804	196831	382086	282592
5alpha-androstan-3alpha,17alpha-diol monosulfate	Metabolon	Lipid	64128.5	37289.8	62660.2	36483.3
5alpha-androstan-3alpha,17beta-diol 17-glucuronide	Metabolon	Lipid	58708.8	40159.1	59464.1	46495.2
5alpha-androstan-3alpha,17beta-diol disulfate	Metabolon	Lipid	265659	420950	245525	295307
5alpha-androstan-3alpha,17beta-diol monosulfate (1)	Metabolon	Lipid	216393	172734	220770	246696
5alpha-androstan-3alpha,17beta-diol monosulfate (2)	Metabolon	Lipid	796574	901403	786008	892318
5alpha-androstan-3beta,17alpha-diol disulfate	Metabolon	Lipid	335200	449716	358991	446184
5alpha-androstan-3beta,17beta-diol disulfate	Metabolon	Lipid	3.46872e+06	4.03094e+06	3.32458e+06	4.07621e+06
5alpha-androstan-3beta,17beta-diol monosulfate (2)	Metabolon	Lipid	122921	94173.8	126609	130875
5alpha-pregnan-3beta-ol,20-one sulfate	Metabolon	Lipid	513628	1.82292e+06	143419	170213
5alpha-pregnan-3beta,20alpha-diol disulfate	Metabolon	Lipid	1.52756e+06	8.48642e+06	1.04248e+06	2.14917e+06
5alpha-pregnan-3beta,20alpha-diol monosulfate (2)	Metabolon	Lipid	442096	3.06693e+06	293941	649262
5alpha-pregnan-3beta,20beta-diol monosulfate (1)	Metabolon	Lipid	207474	798881	186387	386663
5alpha-pregnan-diol disulfate	Metabolon	Lipid	164555	406782	135749	253497
7-alpha-hydroxy-3-oxo-4-cholestenoate (7-Hoca)	Metabolon	Lipid	2.47205e+06	819395	2.45295e+06	818180
7-dehydrocholesterol	Metabolon	Lipid	632771	1.22183e+06	489605	1.10854e+06
7-ketodeoxycholate	Metabolon	Lipid	112517	129360	99149.5	117302
8-hydroxyoctanoate	Metabolon	Lipid	199611	71360.7	203204	72240.2
9-hydroxystearate	Metabolon	Lipid	1.3188e+06	750872	1.39221e+06	853584
9,10-DiHOME	Metabolon	Lipid	203665	248345	196601	232566
Acetoacetate	Metabolon	Lipid	1.48064e+06	1.34085e+06	1.5318e+06	1.51292e+06
Acetylcarnitine (C2)	Metabolon	Lipid	2.57393e+08	1.45503e+08	2.55524e+08	1.41781e+08
Adipoylcarnitine (C6-DC)	Metabolon	Lipid	473498	431329	466150	467342
Adrenate (22:4n6)	Metabolon	Lipid	1.54626e+07	9.45733e+06	1.51279e+07	9.95703e+06
Adrenoylcarnitine (C22:4)*	Metabolon	Lipid	142485	110357	136775	98037.7
Alpha-hydroxycaproate	Metabolon	Lipid	162928	91181.7	158666	91112.4
Andro steroid monosulfate C19H28O6S (1)*	Metabolon	Lipid	116251	100565	113291	93143.2
Androstenediol (3alpha, 17alpha) monosulfate (2)	Metabolon	Lipid	143958	97030.7	149156	100687
Androstenediol (3alpha, 17alpha) monosulfate (3)	Metabolon	Lipid	923202	695706	858484	629558
Androstenediol (3beta,17beta) disulfate (1)	Metabolon	Lipid	2.66033e+07	3.19389e+07	2.49782e+07	2.9126e+07
Androstenediol (3beta,17beta) disulfate (2)	Metabolon	Lipid	4.88739e+06	3.1545e+06	4.80706e+06	2.94145e+06
Androstenediol (3beta,17beta) monosulfate (1)	Metabolon	Lipid	1.5983e+06	1.29597e+06	1.58153e+06	1.52422e+06
Androstenediol (3beta,17beta) monosulfate (2)	Metabolon	Lipid	341503	314717	334055	286023
Androsterone glucuronide	Metabolon	Lipid	394029	623453	371471	331423
Androsterone sulfate	Metabolon	Lipid	7.48129e+06	5.01352e+06	7.33223e+06	5.18672e+06
Arachidate (20:0)	Metabolon	Lipid	2.42286e+07	9.5176e+06	2.4183e+07	9.43383e+06
Arachidonate (20:4n6)	Metabolon	Lipid	1.23729e+08	6.94687e+07	1.23929e+08	6.16748e+07
Arachidonoylcarnitine (C20:4)	Metabolon	Lipid	854463	797737	838819	722220
Arachidonoylcholine	Metabolon	Lipid	3.26972e+06	7.14272e+06	3.12431e+06	2.47687e+06
Arachidoylcarnitine (C20)*	Metabolon	Lipid	360625	159878	358380	160139
Azelate (C9-DC)	Metabolon	Lipid	645995	526644	668171	689469
Behenoyl dihydrosphingomyelin (d18:0/22:0)*	Metabolon	Lipid	1.21721e+07	8.44014e+06	1.16032e+07	7.27982e+06
Behenoyl sphingomyelin (d18:1/22:0)*	Metabolon	Lipid	5.55543e+08	1.62954e+08	5.57883e+08	1.51098e+08
Behenoylcarnitine (C22)*	Metabolon	Lipid	253428	121011	252928	126680
Beta-sitosterol	Metabolon	Lipid	614968	793460	653414	870791
Butyrylcarnitine (C4)	Metabolon	Lipid	5.00046e+06	4.47479e+06	4.93681e+06	4.35386e+06
Campesterol	Metabolon	Lipid	1.15332e+06	1.81467e+06	1.213e+06	1.87205e+06
Caprate (10:0)	Metabolon	Lipid	1.86335e+07	1.4426e+07	1.9526e+07	1.52835e+07
Caproate (6:0)	Metabolon	Lipid	1.03254e+07	7.3978e+06	1.03764e+07	7.35236e+06
Caprylate (8:0)	Metabolon	Lipid	1.71237e+07	1.2126e+07	1.73986e+07	1.18433e+07
Carnitine	Metabolon	Lipid	8.36404e+08	2.69909e+08	8.28528e+08	2.73524e+08
Ceramide (d16:1/24:1, d18:1/22:1)*	Metabolon	Lipid	2.1182e+06	1.41734e+06	2.05885e+06	1.30465e+06
Ceramide (d18:1/14:0, d16:1/16:0)*	Metabolon	Lipid	754480	302083	745874	290122
Ceramide (d18:1/17:0, d17:1/18:0)*	Metabolon	Lipid	331162	150427	316249	154349
Ceramide (d18:1/20:0, d16:1/22:0, d20:1/18:0)*	Metabolon	Lipid	5.79801e+06	2.20516e+06	5.5621e+06	2.07695e+06
Ceramide (d18:2/24:1, d18:1/24:2)*	Metabolon	Lipid	8.76929e+06	3.50671e+06	8.63253e+06	3.44754e+06
Cerotoylcarnitine (C26)*	Metabolon	Lipid	2.29973e+06	1.03631e+06	2.27171e+06	991174
Chenodeoxycholate	Metabolon	Lipid	5.87824e+06	7.88119e+06	6.01913e+06	1.00978e+07
Chiro-inositol	Metabolon	Lipid	1.28954e+06	1.42994e+06	1.52833e+06	2.37208e+06
Cholate	Metabolon	Lipid	1.68989e+06	3.0795e+06	1.90263e+06	3.76968e+06
Cholesterol	Metabolon	Lipid	4.32557e+08	2.99449e+08	4.34322e+08	3.01764e+08
Cholic acid glucuronide	Metabolon	Lipid	112108	122234	111028	117261
Choline	Metabolon	Lipid	1.41557e+08	8.55597e+07	1.36685e+08	4.14367e+07
Choline phosphate	Metabolon	Lipid	5.84373e+06	2.71186e+07	5.10576e+06	2.39943e+06
Cis-4-decenoylcarnitine (C10:1)	Metabolon	Lipid	9.24035e+06	7.3266e+06	9.27806e+06	6.0346e+06
Corticosterone	Metabolon	Lipid	74769.9	62457	82964.3	64736.9
Cortisol	Metabolon	Lipid	1.04963e+06	514556	1.05971e+06	508156
Cortisone	Metabolon	Lipid	306613	122567	313897	123396
Decanoylcarnitine (C10)	Metabolon	Lipid	1.247e+07	9.17138e+06	1.25546e+07	8.33198e+06
Dehydroisoandrosterone sulfate (DHEA-S)	Metabolon	Lipid	2.21755e+07	1.41547e+07	2.22408e+07	1.42828e+07
Deoxycarnitine	Metabolon	Lipid	2.87891e+07	1.37296e+07	2.89396e+07	1.39295e+07
Deoxycholate	Metabolon	Lipid	6.94525e+06	5.44385e+06	6.38554e+06	5.23734e+06
Diacylglycerol (16:1/18:2 [2], 16:0/18:3 [1])*	Metabolon	Lipid	1.91945e+06	1.61613e+06	1.7645e+06	1.55975e+06
Dihomo-linoleate (20:2n6)	Metabolon	Lipid	2.62476e+07	1.49903e+07	2.67856e+07	1.6138e+07
Dihomo-linolenate (20:3n3 or n6)	Metabolon	Lipid	4.10521e+07	2.27382e+07	4.04431e+07	2.02211e+07
Dihomo-linolenoyl-choline	Metabolon	Lipid	1.18545e+06	3.71559e+06	1.06389e+06	960767
Dihomo-linolenoylcarnitine (C20:3n3 or 6)*	Metabolon	Lipid	692344	538361	671727	479210
Dihomo-linoleoylcarnitine (C20:2)*	Metabolon	Lipid	438919	273139	445504	267076
Docosadienoate (22:2n6)	Metabolon	Lipid	1.66333e+06	1.1935e+06	1.70265e+06	1.23051e+06
Docosadioate (C22-DC)	Metabolon	Lipid	371437	244009	401454	327502
Docosahexaenoate (DHA; 22:6n3)	Metabolon	Lipid	8.43518e+07	5.00469e+07	8.92117e+07	5.63678e+07
Docosahexaenoylcarnitine (C22:6)*	Metabolon	Lipid	296036	267327	307570	287867
Docosahexaenoylcholine	Metabolon	Lipid	1.29549e+06	3.52786e+06	1.24251e+06	1.0959e+06
Docosapentaenoate (n3 DPA; 22:5n3)	Metabolon	Lipid	1.83554e+07	1.23961e+07	1.88853e+07	1.23138e+07
Docosapentaenoate (n6 DPA; 22:5n6)	Metabolon	Lipid	8.57112e+06	5.20279e+06	8.48681e+06	5.35995e+06
Docosapentaenoylcarnitine (C22:5n3)*	Metabolon	Lipid	195654	213380	182296	160179
Dodecadienoate (12:2)*	Metabolon	Lipid	1.92772e+06	1.16878e+06	2.00199e+06	1.17596e+06
Dodecanedioate (C12-DC)	Metabolon	Lipid	537283	494579	584267	629756
Dodecenedioate (C12:1-DC)*	Metabolon	Lipid	183065	142774	203097	254954
Eicosanedioate (C20-DC)	Metabolon	Lipid	665214	418954	720074	499487
Eicosapentaenoate (EPA; 20:5n3)	Metabolon	Lipid	1.52223e+07	1.21813e+07	1.66415e+07	1.45479e+07
Eicosapentaenoylcholine	Metabolon	Lipid	470491	963933	479411	547831
Eicosenoate (20:1)	Metabolon	Lipid	5.17735e+07	3.44851e+07	5.46151e+07	4.34875e+07
Eicosenoylcarnitine (C20:1)*	Metabolon	Lipid	818296	430832	840612	443030
Epiandrosterone sulfate	Metabolon	Lipid	3.57062e+06	2.5459e+06	3.48935e+06	2.51695e+06
Erucate (22:1n9)	Metabolon	Lipid	9.58125e+06	1.02442e+07	1.25223e+07	4.16789e+07
Estrone 3-sulfate	Metabolon	Lipid	150714	286365	131467	316007
Etiocholanolone glucuronide	Metabolon	Lipid	235237	200470	241898	195912
Glutarate (C5-DC)	Metabolon	Lipid	437003	598499	411830	402423
Glycerol	Metabolon	Lipid	1.18942e+07	6.5838e+06	1.2339e+07	7.60711e+06
Glycerol 3-phosphate	Metabolon	Lipid	1.01266e+06	1.15397e+06	1.00787e+06	541476
Glycerophosphoethanolamine	Metabolon	Lipid	5.90515e+06	2.47102e+06	5.92864e+06	1.98056e+06
Glycerophosphoinositol*	Metabolon	Lipid	431040	609118	403739	339816
Glycerophosphorylcholine (GPC)	Metabolon	Lipid	1.94579e+08	1.08486e+08	1.95257e+08	8.13847e+07
Glycerophosphoserine*	Metabolon	Lipid	93501.3	161165	84820	52449.3
Glyco-beta-muricholate**	Metabolon	Lipid	116058	226057	109325	139517
Glycochenodeoxycholate	Metabolon	Lipid	9.95631e+06	1.06758e+07	8.88517e+06	8.16177e+06
Glycochenodeoxycholate 3-sulfate	Metabolon	Lipid	562756	609887	550578	729789
Glycochenodeoxycholate glucuronide (1)	Metabolon	Lipid	426604	584094	473472	1.0021e+06
Glycocholate	Metabolon	Lipid	1.88652e+06	3.2876e+06	1.61026e+06	2.34852e+06
Glycocholenate sulfate*	Metabolon	Lipid	3.28939e+06	2.39708e+06	3.15897e+06	2.39605e+06
Glycodeoxycholate	Metabolon	Lipid	5.57989e+06	7.34643e+06	4.68945e+06	5.38042e+06
Glycodeoxycholate 3-sulfate	Metabolon	Lipid	673202	896317	737646	1.55739e+06
Glycodeoxycholate glucuronide (1)	Metabolon	Lipid	362260	701093	496444	1.22087e+06
Glycohyocholate	Metabolon	Lipid	89821.3	87457.5	87830.1	91675.6
Glycolithocholate	Metabolon	Lipid	361892	410492	359683	455865
Glycolithocholate sulfate*	Metabolon	Lipid	3.17931e+06	3.1317e+06	3.20698e+06	3.20935e+06
Glycosyl-N-(2-hydroxynervonoyl)-sphingosine (d18:1/24:1(2OH))*	Metabolon	Lipid	1.34846e+06	831078	1.31804e+06	787790
Glycosyl-N-behenoyl-sphingadienine (d18:2/22:0)*	Metabolon	Lipid	2.87501e+06	1.61901e+06	2.94633e+06	1.72134e+06
Glycosyl-N-palmitoyl-sphingosine (d18:1/16:0)	Metabolon	Lipid	1.01515e+07	2.9325e+06	1.01185e+07	2.90963e+06
Glycosyl-N-stearoyl-sphingosine (d18:1/18:0)	Metabolon	Lipid	1.78141e+06	856142	1.79787e+06	873076
Glycosyl ceramide (d18:1/20:0, d16:1/22:0)*	Metabolon	Lipid	2.2096e+06	980548	2.21999e+06	892544
Glycosyl ceramide (d18:2/24:1, d18:1/24:2)*	Metabolon	Lipid	2.0823e+06	954747	2.12358e+06	1.00105e+06
Glycoursodeoxycholate	Metabolon	Lipid	963960	1.09311e+06	838523	891839
Heneicosapentaenoate (21:5n3)	Metabolon	Lipid	277678	326789	355227	515457
Heptanoate (7:0)	Metabolon	Lipid	6.70544e+06	4.9175e+06	6.82166e+06	4.8992e+06
Heptenedioate (C7:1-DC)*	Metabolon	Lipid	726117	424845	730453	557650
Hexadecanedioate (C16-DC)	Metabolon	Lipid	628236	480988	664309	661113
Hexadecasphingosine (d16:1)*	Metabolon	Lipid	150514	98793.8	143426	73116.7
Hexadecenedioate (C16:1-DC)*	Metabolon	Lipid	373422	305566	398434	372644
Hexanoylcarnitine (C6)	Metabolon	Lipid	1.88953e+06	1.19391e+06	1.90232e+06	1.26501e+06
Hexanoylglutamine	Metabolon	Lipid	116551	153795	118919	140901
Hexanoylglycine	Metabolon	Lipid	75519.3	79790.7	81195.4	77089.4
Hydroxy-CMPF*	Metabolon	Lipid	2.07451e+07	1.85694e+07	2.23229e+07	1.92422e+07
Hydroxystearate sulfate	Metabolon	Lipid	100890	108738	114768	182183
Hyocholate	Metabolon	Lipid	133388	122009	138575	118906
Isoursodeoxycholate	Metabolon	Lipid	741714	1.41225e+06	539308	775658
Lactosyl-N-behenoyl-sphingosine (d18:1/22:0)*	Metabolon	Lipid	751559	308723	761157	297394
Lactosyl-N-nervonoyl-sphingosine (d18:1/24:1)*	Metabolon	Lipid	3.34745e+06	1.3676e+06	3.43339e+06	1.2666e+06
Lactosyl-N-palmitoyl-sphingosine (d18:1/16:0)	Metabolon	Lipid	1.07694e+07	3.14064e+06	1.08908e+07	2.77631e+06
Laurate (12:0)	Metabolon	Lipid	5.05008e+07	3.55313e+07	5.24222e+07	3.74449e+07
Laurylcarnitine (C12)	Metabolon	Lipid	5.72663e+06	3.7903e+06	5.75515e+06	3.35588e+06
Lignoceroyl sphingomyelin (d18:1/24:0)	Metabolon	Lipid	2.68004e+08	7.3326e+07	2.71934e+08	7.29e+07
Lignoceroylcarnitine (C24)*	Metabolon	Lipid	1.69945e+06	715329	1.70383e+06	718330
Linoleate (18:2n6)	Metabolon	Lipid	1.22257e+09	6.47806e+08	1.27155e+09	7.20963e+08
Linolenate [alpha or gamma; (18:3n3 or 6)]	Metabolon	Lipid	9.66156e+07	6.52246e+07	1.02935e+08	8.22934e+07
Linolenoylcarnitine (C18:3)*	Metabolon	Lipid	699877	548232	703639	527163
Linoleoyl-arachidonoyl-glycerol (18:2/20:4) [1]*	Metabolon	Lipid	2.19165e+06	1.85887e+06	1.9807e+06	1.57083e+06
Linoleoyl-arachidonoyl-glycerol (18:2/20:4) [2]*	Metabolon	Lipid	3.35798e+06	2.6168e+06	3.1302e+06	2.30114e+06
Linoleoyl-docosahexaenoyl-glycerol (18:2/22:6) [2]*	Metabolon	Lipid	1.99023e+06	1.86249e+06	1.95391e+06	1.75e+06
Linoleoyl-linolenoyl-glycerol (18:2/18:3) [2]*	Metabolon	Lipid	1.76801e+06	1.63499e+06	1.63464e+06	1.27934e+06
Linoleoyl-linoleoyl-glycerol (18:2/18:2) [1]*	Metabolon	Lipid	8.16022e+06	7.53368e+06	7.65862e+06	6.60183e+06
Linoleoyl ethanolamide	Metabolon	Lipid	420762	314229	440033	331375
Linoleoylcarnitine (C18:2)*	Metabolon	Lipid	8.02957e+06	6.37326e+06	8.18451e+06	6.3105e+06
Linoleoylcholine*	Metabolon	Lipid	7.03769e+06	1.27017e+07	7.09118e+06	5.56297e+06
Lithocholate sulfate (1)	Metabolon	Lipid	291607	347139	299875	411406
Lithocholic acid sulfate (2)	Metabolon	Lipid	118022	197959	109414	155778
Maleate	Metabolon	Lipid	3.29047e+06	4.5543e+06	3.07583e+06	3.13801e+06
Malonylcarnitine	Metabolon	Lipid	174943	117486	170216	109576
Margarate (17:0)	Metabolon	Lipid	4.76553e+07	2.23147e+07	4.76894e+07	2.32762e+07
Margaroylcarnitine (C17)*	Metabolon	Lipid	528454	309301	522504	254132
Methylmalonate (MMA)	Metabolon	Lipid	1.9887e+06	1.49116e+06	1.92604e+06	1.28203e+06
Myo-inositol	Metabolon	Lipid	8.51535e+06	5.28192e+06	8.73277e+06	4.886e+06
Myristate (14:0)	Metabolon	Lipid	2.46383e+08	1.53305e+08	2.53288e+08	1.63443e+08
Myristoleate (14:1n5)	Metabolon	Lipid	2.96504e+07	2.35078e+07	3.14018e+07	2.48539e+07
Myristoleoylcarnitine (C14:1)*	Metabolon	Lipid	6.78052e+06	9.91099e+06	6.70401e+06	4.58812e+06
Myristoyl-linoleoyl-glycerol (14:0/18:2) [1]*	Metabolon	Lipid	1.55365e+06	2.13916e+06	1.45576e+06	2.28178e+06
Myristoyl dihydrosphingomyelin (d18:0/14:0)*	Metabolon	Lipid	4.99071e+06	2.77832e+06	5.03755e+06	2.6309e+06
Myristoylcarnitine (C14)	Metabolon	Lipid	3.21949e+06	2.62707e+06	3.13895e+06	1.46556e+06
N-acetyl-2-aminooctanoate*	Metabolon	Lipid	323176	233221	339909	251839
N-behenoyl-sphingadienine (d18:2/22:0)*	Metabolon	Lipid	6.41953e+06	2.9778e+06	6.2595e+06	2.83632e+06
N-linoleoyltaurine*	Metabolon	Lipid	124621	66937.5	117734	56287.7
N-oleoylserine	Metabolon	Lipid	212035	88815.2	212865	87149.6
N-oleoyltaurine	Metabolon	Lipid	178823	91838.3	179661	97028.3
N-palmitoyl-heptadecasphingosine (d17:1/16:0)*	Metabolon	Lipid	530943	216905	528140	224809
N-palmitoyl-sphingadienine (d18:2/16:0)*	Metabolon	Lipid	1.19203e+06	384255	1.19004e+06	363101
N-palmitoyl-sphinganine (d18:0/16:0)	Metabolon	Lipid	1.42935e+06	735095	1.37002e+06	628253
N-palmitoyl-sphingosine (d18:1/16:0)	Metabolon	Lipid	8.55508e+06	2.72441e+06	8.22633e+06	2.59278e+06
N-palmitoylglycine	Metabolon	Lipid	322600	117174	314975	107703
N-palmitoylserine	Metabolon	Lipid	387767	132396	391244	141299
N-palmitoyltaurine	Metabolon	Lipid	154123	82985.6	138285	69819.9
N-stearoyl-sphingadienine (d18:2/18:0)*	Metabolon	Lipid	754345	397976	722180	377874
N-stearoyl-sphinganine (d18:0/18:0)*	Metabolon	Lipid	680775	528100	606377	436193
N-stearoyl-sphingosine (d18:1/18:0)*	Metabolon	Lipid	4.23572e+06	1.91513e+06	3.94408e+06	1.80868e+06
N-stearoylserine*	Metabolon	Lipid	87042.1	37499.9	88426.6	39578.5
N-stearoyltaurine	Metabolon	Lipid	94952.6	41393.9	93315	40993.8
Nervonoylcarnitine (C24:1)*	Metabolon	Lipid	503055	236027	516432	256386
Nisinate (24:6n3)	Metabolon	Lipid	829871	674685	836296	818378
Nonadecanoate (19:0)	Metabolon	Lipid	5.38877e+06	2.56408e+06	5.47128e+06	2.57981e+06
Nonanoylcarnitine (C9)	Metabolon	Lipid	276006	200230	269975	159942
Octadecadienedioate (C18:2-DC)*	Metabolon	Lipid	969977	1.46464e+06	1.13508e+06	2.27721e+06
Octadecanedioate (C18-DC)	Metabolon	Lipid	846703	451939	860347	549836
Octadecanedioylcarnitine (C18-DC)*	Metabolon	Lipid	573635	470117	590848	499426
Octadecenedioate (C18:1-DC)*	Metabolon	Lipid	5.40099e+06	3.84581e+06	5.64028e+06	4.10376e+06
Octadecenedioylcarnitine (C18:1-DC)*	Metabolon	Lipid	576824	586191	599045	549575
Octanoylcarnitine (C8)	Metabolon	Lipid	1.00707e+07	7.77986e+06	1.0081e+07	6.75164e+06
Oleate/vaccenate (18:1)	Metabolon	Lipid	3.1933e+09	1.5432e+09	3.22685e+09	1.58888e+09
Oleoyl-arachidonoyl-glycerol (18:1/20:4) [1]*	Metabolon	Lipid	4.25451e+06	2.67529e+06	3.88422e+06	2.37811e+06
Oleoyl-arachidonoyl-glycerol (18:1/20:4) [2]*	Metabolon	Lipid	4.21694e+06	2.80993e+06	3.84232e+06	2.40832e+06
Oleoyl-linoleoyl-glycerol (18:1/18:2) [1]	Metabolon	Lipid	1.54644e+07	1.01224e+07	1.43784e+07	9.52092e+06
Oleoyl-linoleoyl-glycerol (18:1/18:2) [2]	Metabolon	Lipid	1.98757e+07	1.43699e+07	1.84896e+07	1.36392e+07
Oleoyl-oleoyl-glycerol (18:1/18:1) [1]*	Metabolon	Lipid	1.0244e+07	1.24267e+07	9.45403e+06	1.14175e+07
Oleoyl-oleoyl-glycerol (18:1/18:1) [2]*	Metabolon	Lipid	1.23918e+07	1.64981e+07	1.13513e+07	1.53452e+07
Oleoyl ethanolamide	Metabolon	Lipid	2.12357e+06	954104	2.14379e+06	985458
Oleoylcarnitine (C18:1)	Metabolon	Lipid	1.68682e+07	9.43762e+06	1.67375e+07	8.48004e+06
Oleoylcholine	Metabolon	Lipid	4.31056e+06	1.04719e+07	4.14308e+06	3.3377e+06
Palmitate (16:0)	Metabolon	Lipid	2.66057e+09	1.08529e+09	2.64062e+09	1.11528e+09
Palmitoleate (16:1n7)	Metabolon	Lipid	3.36559e+08	2.8609e+08	3.47686e+08	3.05578e+08
Palmitoleoyl-arachidonoyl-glycerol (16:1/20:4) [2]*	Metabolon	Lipid	1.24855e+06	924012	1.10445e+06	829984
Palmitoleoyl-linoleoyl-glycerol (16:1/18:2) [1]*	Metabolon	Lipid	2.43759e+06	3.07184e+06	2.21855e+06	2.84802e+06
Palmitoleoylcarnitine (C16:1)*	Metabolon	Lipid	2.93654e+06	2.43274e+06	2.87253e+06	1.47258e+06
Palmitoloelycholine	Metabolon	Lipid	296766	618601	277285	313643
Palmitoyl-arachidonoyl-glycerol (16:0/20:4) [1]*	Metabolon	Lipid	888625	951103	813139	777012
Palmitoyl-arachidonoyl-glycerol (16:0/20:4) [2]*	Metabolon	Lipid	1.2549e+06	1.09649e+06	1.14985e+06	1.07008e+06
Palmitoyl-docosahexaenoyl-glycerol (16:0/22:6) [1]*	Metabolon	Lipid	1.2244e+06	1.25579e+06	1.13568e+06	976696
Palmitoyl-linoleoyl-glycerol (16:0/18:2) [1]*	Metabolon	Lipid	4.69632e+06	6.19879e+06	4.29572e+06	5.703e+06
Palmitoyl-linoleoyl-glycerol (16:0/18:2) [2]*	Metabolon	Lipid	5.91808e+06	5.65174e+06	5.36461e+06	5.29146e+06
Palmitoyl-oleoyl-glycerol (16:0/18:1) [2]*	Metabolon	Lipid	5.73741e+06	9.70709e+06	5.1299e+06	8.66027e+06
Palmitoyl dihydrosphingomyelin (d18:0/16:0)*	Metabolon	Lipid	6.99883e+07	2.48887e+07	7.16831e+07	2.49063e+07
Palmitoyl sphingomyelin (d18:1/16:0)	Metabolon	Lipid	6.3852e+08	2.58993e+08	6.47754e+08	2.61472e+08
Palmitoylcarnitine (C16)	Metabolon	Lipid	1.06263e+07	4.85933e+06	1.04952e+07	4.38487e+06
Palmitoylcholine	Metabolon	Lipid	7.34517e+06	1.43586e+07	7.25733e+06	5.72733e+06
Pelargonate (9:0)	Metabolon	Lipid	1.54208e+07	7.13876e+06	1.55849e+07	7.27452e+06
Phosphoethanolamine	Metabolon	Lipid	2.81779e+06	2.72344e+06	2.88914e+06	2.8778e+06
Pimeloylcarnitine/3-methyladipoylcarnitine (C7-DC)	Metabolon	Lipid	294310	211890	303820	229791
Pregnanediol-3-glucuronide	Metabolon	Lipid	223646	546169	215080	354610
Pregnanolone/allopregnanolone sulfate	Metabolon	Lipid	173184	513392	126307	186556
Pregnenediol disulfate (C21H34O8S2)*	Metabolon	Lipid	1.05519e+07	8.67114e+06	1.01504e+07	7.39514e+06
Pregnenediol sulfate (C21H34O5S)*	Metabolon	Lipid	3.24342e+06	2.43849e+06	3.35512e+06	2.36816e+06
Pregnenolone sulfate	Metabolon	Lipid	706597	589872	704171	530545
Pristanate	Metabolon	Lipid	677235	478393	707510	584776
Propionylcarnitine (C3)	Metabolon	Lipid	1.85617e+07	9.65165e+06	1.7788e+07	9.39863e+06
Propionylglycine	Metabolon	Lipid	225941	153863	217474	124699
Sebacate (C10-DC)	Metabolon	Lipid	221252	201588	240759	347084
Sphinganine	Metabolon	Lipid	439915	449972	421659	373718
Sphinganine-1-phosphate	Metabolon	Lipid	380839	232476	390848	235737
Sphingomyelin (d17:1/14:0, d16:1/15:0)*	Metabolon	Lipid	3.20693e+06	2.29115e+06	3.34398e+06	2.39017e+06
Sphingomyelin (d17:1/16:0, d18:1/15:0, d16:1/17:0)*	Metabolon	Lipid	7.23845e+07	3.05394e+07	7.28217e+07	3.10703e+07
Sphingomyelin (d17:2/16:0, d18:2/15:0)*	Metabolon	Lipid	2.12732e+06	1.302e+06	2.19048e+06	1.39278e+06
Sphingomyelin (d18:0/18:0, d19:0/17:0)*	Metabolon	Lipid	2.39862e+07	1.48357e+07	2.23133e+07	1.26937e+07
Sphingomyelin (d18:0/20:0, d16:0/22:0)*	Metabolon	Lipid	8.17368e+06	4.89979e+06	7.83827e+06	4.05629e+06
Sphingomyelin (d18:1/14:0, d16:1/16:0)*	Metabolon	Lipid	1.33577e+08	6.43757e+07	1.34609e+08	6.39842e+07
Sphingomyelin (d18:1/17:0, d17:1/18:0, d19:1/16:0)	Metabolon	Lipid	4.04211e+07	1.59526e+07	4.0526e+07	1.63471e+07
Sphingomyelin (d18:1/18:1, d18:2/18:0)	Metabolon	Lipid	5.96918e+07	2.67945e+07	5.97239e+07	2.79934e+07
Sphingomyelin (d18:1/19:0, d19:1/18:0)*	Metabolon	Lipid	3.26719e+07	1.34867e+07	3.23563e+07	1.35311e+07
Sphingomyelin (d18:1/20:0, d16:1/22:0)*	Metabolon	Lipid	2.0125e+08	7.15067e+07	2.009e+08	6.73382e+07
Sphingomyelin (d18:1/20:1, d18:2/20:0)*	Metabolon	Lipid	3.53241e+07	1.61959e+07	3.57202e+07	1.6359e+07
Sphingomyelin (d18:1/20:2, d18:2/20:1, d16:1/22:2)*	Metabolon	Lipid	1.96306e+06	1.26503e+06	1.93737e+06	1.29366e+06
Sphingomyelin (d18:1/21:0, d17:1/22:0, d16:1/23:0)*	Metabolon	Lipid	1.05891e+08	4.10292e+07	1.06747e+08	3.94087e+07
Sphingomyelin (d18:1/22:1, d18:2/22:0, d16:1/24:1)*	Metabolon	Lipid	3.18624e+08	1.17733e+08	3.21401e+08	1.14374e+08
Sphingomyelin (d18:1/22:2, d18:2/22:1, d16:1/24:2)*	Metabolon	Lipid	1.77629e+07	9.32739e+06	1.8008e+07	9.41067e+06
Sphingomyelin (d18:1/24:1, d18:2/24:0)*	Metabolon	Lipid	1.16691e+09	5.36315e+08	1.18421e+09	5.41615e+08
Sphingomyelin (d18:1/25:0, d19:0/24:1, d20:1/23:0, d19:1/24:0)*	Metabolon	Lipid	8.22084e+06	3.73133e+06	8.2141e+06	3.54605e+06
Sphingomyelin (d18:2/14:0, d18:1/14:1)*	Metabolon	Lipid	9.90424e+06	7.46258e+06	1.02047e+07	7.73967e+06
Sphingomyelin (d18:2/16:0, d18:1/16:1)*	Metabolon	Lipid	1.78407e+08	5.96988e+07	1.79424e+08	6.11153e+07
Sphingomyelin (d18:2/18:1)*	Metabolon	Lipid	1.05563e+07	5.15479e+06	1.06542e+07	5.3397e+06
Sphingomyelin (d18:2/21:0, d16:2/23:0)*	Metabolon	Lipid	2.07579e+07	1.06272e+07	2.07521e+07	1.09353e+07
Sphingomyelin (d18:2/23:0, d18:1/23:1, d17:1/24:1)*	Metabolon	Lipid	2.05133e+08	7.38766e+07	2.09217e+08	7.2716e+07
Sphingomyelin (d18:2/23:1)*	Metabolon	Lipid	2.48658e+07	1.10975e+07	2.50363e+07	1.16606e+07
Sphingomyelin (d18:2/24:1, d18:1/24:2)*	Metabolon	Lipid	3.42535e+08	1.0357e+08	3.48299e+08	1.05287e+08
Sphingomyelin (d18:2/24:2)*	Metabolon	Lipid	1.89906e+07	7.09727e+06	1.95863e+07	7.42606e+06
Sphingosine	Metabolon	Lipid	879872	2.50177e+06	743387	677767
Sphingosine 1-phosphate	Metabolon	Lipid	2.35439e+06	1.0682e+06	2.3564e+06	1.0228e+06
Stearate (18:0)	Metabolon	Lipid	1.37636e+09	4.26007e+08	1.35775e+09	4.36506e+08
Stearidonate (18:4n3)	Metabolon	Lipid	1.93886e+06	1.46081e+06	2.18417e+06	2.79174e+06
Stearoyl-arachidonoyl-glycerol (18:0/20:4) [1]*	Metabolon	Lipid	732889	426942	710529	427512
Stearoyl sphingomyelin (d18:1/18:0)	Metabolon	Lipid	1.26342e+08	5.37824e+07	1.25675e+08	5.39213e+07
Stearoylcarnitine (C18)	Metabolon	Lipid	5.02917e+06	2.2198e+06	4.99207e+06	2.03563e+06
Stearoylcholine*	Metabolon	Lipid	3.99025e+06	9.3007e+06	3.81742e+06	2.87667e+06
Suberate (C8-DC)	Metabolon	Lipid	332986	366949	333289	477194
Suberoylcarnitine (C8-DC)	Metabolon	Lipid	258164	260473	302056	456160
Tauro-beta-muricholate	Metabolon	Lipid	90581.7	222562	77008	153429
Taurochenodeoxycholate	Metabolon	Lipid	1.1793e+06	2.49204e+06	1.0545e+06	1.63864e+06
Taurocholate	Metabolon	Lipid	495763	2.11065e+06	379200	840588
Taurocholenate sulfate*	Metabolon	Lipid	873471	812782	845748	692329
Taurodeoxycholate	Metabolon	Lipid	824200	1.89853e+06	728393	1.22275e+06
Taurolithocholate	Metabolon	Lipid	142586	185280	126501	83115.6
Taurolithocholate 3-sulfate	Metabolon	Lipid	934541	1.05818e+06	980041	1.04979e+06
Tauroursodeoxycholate	Metabolon	Lipid	79371.8	90104.2	62810.3	61141.7
Tetradecanedioate (C14-DC)	Metabolon	Lipid	512270	477034	542258	647894
Trans-2-hexenoylglycine	Metabolon	Lipid	90300.7	85535.6	86539.6	74917.4
Tricosanoyl sphingomyelin (d18:1/23:0)*	Metabolon	Lipid	1.94645e+08	5.90398e+07	1.96635e+08	5.61285e+07
Trimethylamine N-oxide	Metabolon	Lipid	2.25903e+07	2.94325e+07	2.28916e+07	3.5043e+07
Valerate (5:0)	Metabolon	Lipid	1.89895e+06	1.05566e+06	1.94001e+06	997666
Ximenoylcarnitine (C26:1)*	Metabolon	Lipid	1.5389e+06	714764	1.53429e+06	715193
2'-deoxyuridine	Metabolon	Nucleotide	219806	158506	217927	112697
2'-O-methylcytidine	Metabolon	Nucleotide	571289	233821	576067	236449
2'-O-methyluridine	Metabolon	Nucleotide	47693.6	53500.7	44336.5	29036.8
3-aminoisobutyrate	Metabolon	Nucleotide	7.37177e+06	4.72256e+06	7.44507e+06	4.6571e+06
3-methylcytidine	Metabolon	Nucleotide	162429	91592	161664	95713.2
3-ureidopropionate	Metabolon	Nucleotide	1.14911e+06	622666	1.12062e+06	520855
5-methyluridine (ribothymidine)	Metabolon	Nucleotide	394536	269785	406841	283554
5,6-dihydrothymine	Metabolon	Nucleotide	1.08087e+06	272359	1.07962e+06	244683
5,6-dihydrouridine	Metabolon	Nucleotide	2.10551e+06	681740	2.05912e+06	750760
7-methylguanine	Metabolon	Nucleotide	3.40972e+06	1.1363e+06	3.36313e+06	1.12288e+06
Adenine	Metabolon	Nucleotide	328372	202680	324314	218142
Adenosine 5'-monophosphate (AMP)	Metabolon	Nucleotide	1.75521e+06	2.73039e+06	1.63445e+06	2.56389e+06
Allantoin	Metabolon	Nucleotide	5.92553e+06	3.92875e+06	5.82324e+06	3.88346e+06
Beta-alanine	Metabolon	Nucleotide	8.83133e+06	5.38196e+06	8.71607e+06	6.11257e+06
Cytidine	Metabolon	Nucleotide	245338	244921	252279	293612
Cytosine	Metabolon	Nucleotide	255629	400937	218400	222909
Dihydroorotate	Metabolon	Nucleotide	1.03403e+06	860149	993076	749475
Guanine	Metabolon	Nucleotide	270474	490235	264770	397498
Guanosine	Metabolon	Nucleotide	2.02066e+06	2.10184e+06	2.01595e+06	1.9879e+06
Hypoxanthine	Metabolon	Nucleotide	1.44248e+07	1.88927e+07	1.43482e+07	1.85411e+07
Inosine	Metabolon	Nucleotide	1.12793e+07	2.14823e+07	1.14831e+07	2.1984e+07
N-acetyl-beta-alanine	Metabolon	Nucleotide	446397	122491	437721	124899
N1-methyladenosine	Metabolon	Nucleotide	2.5987e+06	1.169e+06	2.48886e+06	1.11404e+06
N1-methylinosine	Metabolon	Nucleotide	872903	477257	829625	510374
N2,N2-dimethylguanosine	Metabolon	Nucleotide	756816	481182	722707	435665
N4-acetylcytidine	Metabolon	Nucleotide	73581.6	50023.7	69651.4	46721.3
N6-carbamoylthreonyladenosine	Metabolon	Nucleotide	63382.6	48350.5	59038.5	43926.5
Orotate	Metabolon	Nucleotide	3.29043e+06	3.20246e+06	3.30697e+06	4.3567e+06
Orotidine	Metabolon	Nucleotide	750472	1.5163e+06	1.12564e+06	1.32927e+07
Pseudouridine	Metabolon	Nucleotide	5.29428e+06	2.24732e+06	5.25997e+06	2.49716e+06
Uracil	Metabolon	Nucleotide	267110	172441	275701	177790
Urate	Metabolon	Nucleotide	1.01518e+08	2.90231e+07	9.77046e+07	2.65243e+07
Uridine	Metabolon	Nucleotide	1.0975e+07	5.12419e+06	1.11057e+07	5.03014e+06
Xanthine	Metabolon	Nucleotide	1.01872e+07	8.10975e+06	9.9452e+06	7.01319e+06
Glucuronide of C10H18O2 (1)*	Metabolon	Partially Characterized Molecules	132081	182272	133647	180563
Glucuronide of C10H18O2 (7)*	Metabolon	Partially Characterized Molecules	395654	1.49031e+06	388928	897192
Glucuronide of C10H18O2 (8)*	Metabolon	Partially Characterized Molecules	249166	746313	194886	292301
Glucuronide of C12H22O4 (1)*	Metabolon	Partially Characterized Molecules	74738.6	78500.1	73573.2	62262.5
Glycine conjugate of C10H12O2*	Metabolon	Partially Characterized Molecules	58038	42103.7	56097.2	36597.5
Glycine conjugate of C10H14O2 (1)*	Metabolon	Partially Characterized Molecules	267394	245655	251613	188704
Bradykinin	Metabolon	Peptide	359726	1.10064e+06	201261	284290
Bradykinin, des-arg(9)	Metabolon	Peptide	257455	505314	281520	779529
Fibrinopeptide A*	Metabolon	Peptide	193678	301503	197648	374915
Fibrinopeptide A, des-ala(1)*	Metabolon	Peptide	366696	716868	343117	717305
Fibrinopeptide A, phosphono-ser(3)*	Metabolon	Peptide	205058	277532	178030	235345
Fibrinopeptide B (1-13)**	Metabolon	Peptide	120930	165028	120107	154866
Gamma-glutamyl-2-aminobutyrate	Metabolon	Peptide	337157	422928	338861	380629
Gamma-glutamyl-alpha-lysine	Metabolon	Peptide	2.26759e+06	750178	2.2357e+06	685801
Gamma-glutamylalanine	Metabolon	Peptide	2.27837e+06	1.51074e+06	2.37067e+06	1.59037e+06
Gamma-glutamylcitrulline*	Metabolon	Peptide	2.22735e+06	1.14918e+06	2.28496e+06	1.14274e+06
Gamma-glutamylglutamate	Metabolon	Peptide	1.38704e+06	804875	1.32326e+06	703172
Gamma-glutamylglutamine	Metabolon	Peptide	4.6744e+07	1.91107e+07	4.79838e+07	1.81545e+07
Gamma-glutamylglycine	Metabolon	Peptide	4.54585e+06	3.13e+06	4.4519e+06	2.13748e+06
Gamma-glutamylhistidine	Metabolon	Peptide	641248	412044	641344	396189
Gamma-glutamylisoleucine*	Metabolon	Peptide	834662	667982	754558	579069
Gamma-glutamylleucine	Metabolon	Peptide	1.17806e+06	637748	1.11628e+06	620935
Gamma-glutamylmethionine	Metabolon	Peptide	1.94467e+06	1.25032e+06	1.88982e+06	1.0425e+06
Gamma-glutamylphenylalanine	Metabolon	Peptide	209447	102324	203265	100302
Gamma-glutamylthreonine	Metabolon	Peptide	3.19766e+06	1.56575e+06	3.13123e+06	1.49074e+06
Gamma-glutamyltryptophan	Metabolon	Peptide	182136	88819.7	182446	91998.8
Gamma-glutamyltyrosine	Metabolon	Peptide	1.227e+06	900785	1.20725e+06	854688
Gamma-glutamylvaline	Metabolon	Peptide	3.72597e+06	3.17477e+06	3.39412e+06	2.94405e+06
HWESASLLR	Metabolon	Peptide	360409	857290	281267	413024
HWESASXX*	Metabolon	Peptide	247205	383609	231683	359312
Phenylacetylcarnitine	Metabolon	Peptide	561326	647879	536274	519087
Phenylacetylglutamate	Metabolon	Peptide	71470.2	96024.4	70007	60238.6
Phenylacetylglutamine	Metabolon	Peptide	1.02552e+07	1.0841e+07	1.00881e+07	8.38994e+06
Phenylalanylalanine	Metabolon	Peptide	95671.5	37626.9	115417	76709.2
Prolylglycine	Metabolon	Peptide	870888	822011	855420	728878
X - 07765	Metabolon	Unknown	605972	1.16996e+06	626969	1.28344e+06
X - 09789	Metabolon	Unknown	5.41172e+06	5.63312e+06	5.44819e+06	5.556e+06
X - 11261	Metabolon	Unknown	8.962e+06	7.38637e+06	9.08883e+06	7.42887e+06
X - 11299	Metabolon	Unknown	1.87758e+06	4.78574e+06	2.16655e+06	4.9139e+06
X - 11308	Metabolon	Unknown	1.33078e+06	950316	1.36718e+06	957907
X - 11315	Metabolon	Unknown	1.16476e+06	680247	1.28096e+06	877870
X - 11372	Metabolon	Unknown	9.74459e+06	6.26414e+06	1.02471e+07	6.9508e+06
X - 11381	Metabolon	Unknown	2.45595e+06	2.19828e+06	2.48068e+06	2.36328e+06
X - 11407	Metabolon	Unknown	5.78384e+06	3.04113e+06	5.70061e+06	2.98986e+06
X - 11438 [Now known to be tridecenedioate (C13:1-DC)*]	Metabolon	Unknown	804450	587911	812226	609763
X - 11440 [Now known to be pregnenetriol disulfate*]	Metabolon	Unknown	2.95344e+06	2.25458e+06	2.84728e+06	2.06773e+06
X - 11441	Metabolon	Unknown	643502	1.19107e+06	600505	1.10079e+06
X - 11442	Metabolon	Unknown	717129	1.31332e+06	678322	1.24457e+06
X - 11444	Metabolon	Unknown	817123	643066	758927	524512
X - 11470	Metabolon	Unknown	272995	231591	273333	225825
X - 11478	Metabolon	Unknown	1.56746e+06	1.37438e+06	1.593e+06	1.34677e+06
X - 11483	Metabolon	Unknown	234546	404451	240851	378002
X - 11491	Metabolon	Unknown	401327	491445	370112	388295
X - 11522	Metabolon	Unknown	1.67076e+06	1.6522e+06	1.58557e+06	1.55848e+06
X - 11530	Metabolon	Unknown	1.57729e+06	1.55406e+06	1.49189e+06	1.45822e+06
X - 11549 [now known to be eicosenedioate (C20:1-DC)*]	Metabolon	Unknown	674754	603752	734232	677420
X - 11787	Metabolon	Unknown	3.01579e+07	7.56501e+06	2.97422e+07	7.38519e+06
X - 11795	Metabolon	Unknown	1.00681e+07	6.94246e+06	9.83137e+06	6.2997e+06
X - 11843	Metabolon	Unknown	1.77257e+06	2.82522e+06	1.8757e+06	2.95777e+06
X - 11847	Metabolon	Unknown	957677	2.23026e+06	876961	2.64382e+06
X - 11849	Metabolon	Unknown	625220	1.34216e+06	619858	1.75353e+06
X - 11850	Metabolon	Unknown	1.89873e+06	3.10877e+06	2.09969e+06	3.64604e+06
X - 11852	Metabolon	Unknown	1.0361e+06	2.61552e+06	1.019e+06	2.44417e+06
X - 11858	Metabolon	Unknown	753099	1.65169e+06	822793	2.57722e+06
X - 11880	Metabolon	Unknown	6.59599e+06	4.39866e+06	6.70734e+06	4.80565e+06
X - 12007	Metabolon	Unknown	486422	630476	523895	846930
X - 12013	Metabolon	Unknown	589117	964081	653092	1.10321e+06
X - 12015	Metabolon	Unknown	86354.7	80460.7	85615.7	77485.6
X - 12063	Metabolon	Unknown	460905	351267	418517	339143
X - 12093 [now known to be N2-acetyl,N6-methyllysine]	Metabolon	Unknown	751542	933632	734969	769891
X - 12096	Metabolon	Unknown	253483	696020	206770	342403
X - 12100	Metabolon	Unknown	2.46686e+06	1.06084e+06	2.4099e+06	1.06246e+06
X - 12101	Metabolon	Unknown	2.08964e+06	1.80139e+06	2.10433e+06	2.09959e+06
X - 12104	Metabolon	Unknown	803349	566395	798964	619697
X - 12111	Metabolon	Unknown	681216	1.06928e+06	605591	652026
X - 12117	Metabolon	Unknown	379908	926728	347399	796255
X - 12126	Metabolon	Unknown	174909	179851	183311	156770
X - 12127	Metabolon	Unknown	394138	491395	381344	439062
X - 12170	Metabolon	Unknown	82369.7	66508.2	78764.1	63136.1
X - 12193	Metabolon	Unknown	106283	53779.3	104893	61640.1
X - 12199	Metabolon	Unknown	127902	173131	133105	255565
X - 12206	Metabolon	Unknown	1.37609e+06	1.01233e+06	1.42287e+06	1.04875e+06
X - 12212	Metabolon	Unknown	937175	1.55001e+06	908290	1.42639e+06
X - 12216	Metabolon	Unknown	629415	558609	637491	545762
X - 12221	Metabolon	Unknown	223163	239479	225341	266676
X - 12230	Metabolon	Unknown	2.44436e+06	3.96802e+06	2.33583e+06	3.68708e+06
X - 12261	Metabolon	Unknown	196305	200379	216485	236366
X - 12263 [now known to be dihydroferulic acid sulfate]	Metabolon	Unknown	147638	185366	129545	175122
X - 12283	Metabolon	Unknown	317774	415660	312776	351841
X - 12306	Metabolon	Unknown	112335	101245	132889	138551
X - 12329	Metabolon	Unknown	942962	1.51623e+06	864306	1.37477e+06
X - 12407	Metabolon	Unknown	1.63648e+06	2.34791e+06	1.35671e+06	2.23251e+06
X - 12410	Metabolon	Unknown	110668	239999	112206	167364
X - 12411	Metabolon	Unknown	277422	266073	280751	328104
X - 12442 [now known to be tetradecadienoate (14:2)*]	Metabolon	Unknown	5.10277e+06	4.01396e+06	5.21247e+06	3.38544e+06
X - 12456	Metabolon	Unknown	193596	145307	194735	146932
X - 12462	Metabolon	Unknown	1.34889e+07	3.59062e+06	1.34535e+07	3.61577e+06
X - 12472	Metabolon	Unknown	139092	191834	137278	201097
X - 12524	Metabolon	Unknown	2.58724e+07	1.93887e+07	2.53602e+07	1.73123e+07
X - 12543	Metabolon	Unknown	1.9157e+06	2.16963e+06	1.84786e+06	2.22345e+06
X - 12544	Metabolon	Unknown	2.28473e+06	7.84438e+06	2.2871e+06	6.45684e+06
X - 12565 [now known to be cyclo(pro-arg)*]	Metabolon	Unknown	119999	122656	128934	112532
X - 12680	Metabolon	Unknown	1.54125e+06	1.18779e+06	1.58828e+06	1.40126e+06
X - 12701	Metabolon	Unknown	203535	203347	217644	293815
X - 12707	Metabolon	Unknown	130434	547032	116227	129301
X - 12712	Metabolon	Unknown	115720	103497	112501	126205
X - 12714	Metabolon	Unknown	127807	149618	129187	201596
X - 12718	Metabolon	Unknown	75042.5	109250	69733.4	51920
X - 12726	Metabolon	Unknown	125388	257071	135224	340915
X - 12729	Metabolon	Unknown	291707	1.06486e+06	258955	802700
X - 12730	Metabolon	Unknown	617479	786842	550260	662870
X - 12731	Metabolon	Unknown	137235	237959	149850	283804
X - 12739	Metabolon	Unknown	76769.9	219255	72245.5	217578
X - 12740	Metabolon	Unknown	462073	910617	402110	845839
X - 12753	Metabolon	Unknown	580403	1.48622e+06	509100	755321
X - 12798	Metabolon	Unknown	671654	497807	657824	440633
X - 12812	Metabolon	Unknown	183329	324087	219605	684449
X - 12813	Metabolon	Unknown	110047	118456	96944.3	99657.3
X - 12816	Metabolon	Unknown	1.09864e+06	1.37656e+06	1.21138e+06	1.62542e+06
X - 12818	Metabolon	Unknown	175284	187164	184536	193317
X - 12822	Metabolon	Unknown	69874.2	57927.6	64681.6	42379.3
X - 12830	Metabolon	Unknown	136787	198236	122320	156490
X - 12844	Metabolon	Unknown	702269	434546	661192	383151
X - 12846	Metabolon	Unknown	221445	256496	198445	151435
X - 12847	Metabolon	Unknown	505769	1.53909e+06	442973	916186
X - 12849	Metabolon	Unknown	996266	2.53319e+06	834818	1.80089e+06
X - 12906	Metabolon	Unknown	222237	181370	227545	176085
X - 13007	Metabolon	Unknown	108185	646437	104710	535789
X - 13255	Metabolon	Unknown	142156	109893	137630	114890
X - 13431	Metabolon	Unknown	3.39262e+06	2.5114e+06	3.43865e+06	2.90379e+06
X - 13435	Metabolon	Unknown	2.30018e+06	1.10235e+06	2.36827e+06	1.10479e+06
X - 13507	Metabolon	Unknown	221783	215103	232073	206007
X - 13553	Metabolon	Unknown	114706	78137.9	118792	63907.3
X - 13658	Metabolon	Unknown	1.99631e+06	7.37097e+06	2.17721e+06	8.2863e+06
X - 13684	Metabolon	Unknown	939657	586365	917086	608072
X - 13695	Metabolon	Unknown	120234	116838	113361	109859
X - 13703	Metabolon	Unknown	152074	123997	146681	130613
X - 13728	Metabolon	Unknown	522569	549846	535905	504036
X - 13729	Metabolon	Unknown	242834	167974	234397	178791
X - 13835	Metabolon	Unknown	320852	429832	290648	342655
X - 13844	Metabolon	Unknown	185268	218018	197991	342753
X - 13846	Metabolon	Unknown	100337	100702	101668	117439
X - 13866	Metabolon	Unknown	420209	426951	466823	735702
X - 14056	Metabolon	Unknown	3.65075e+07	3.58472e+07	3.76777e+07	3.46432e+07
X - 14626 [now known to be taurodeoxycholic acid 3-sulfate]	Metabolon	Unknown	159514	182966	175834	241413
X - 14658 [now known to be taurochenodeoxycholic acid 3-sulfate]	Metabolon	Unknown	160203	200671	156932	179418
X - 14662	Metabolon	Unknown	591991	750724	442921	405337
X - 14838 [now known to be 1-methyl-5-imidazoleacetate]	Metabolon	Unknown	2.59583e+06	4.21915e+06	2.32991e+06	4.51636e+06
X - 14904	Metabolon	Unknown	94669.2	108384	84716.3	73571
X - 14939	Metabolon	Unknown	1.07773e+06	992470	1.08898e+06	989072
X - 15161	Metabolon	Unknown	910054	738233	896508	696924
X - 15220	Metabolon	Unknown	49113.8	42816.6	52521.7	33722
X - 15461	Metabolon	Unknown	1.4879e+06	973868	1.44392e+06	955273
X - 15469	Metabolon	Unknown	2.07185e+06	1.6099e+06	2.10083e+06	1.543e+06
X - 15486	Metabolon	Unknown	186627	204460	181300	154211
X - 15492	Metabolon	Unknown	220598	169960	206950	156682
X - 15503	Metabolon	Unknown	152308	137034	142789	91202.8
X - 15666	Metabolon	Unknown	649886	867131	651672	863215
X - 15674	Metabolon	Unknown	148113	104389	161828	106624
X - 15728	Metabolon	Unknown	653648	838822	682056	923084
X - 16071 [now known to be 3-formylindole]	Metabolon	Unknown	2.09311e+06	693716	2.03396e+06	612100
X - 16087	Metabolon	Unknown	126464	97856.2	133213	126567
X - 16124	Metabolon	Unknown	5.22401e+06	1.06468e+07	5.43447e+06	1.34695e+07
X - 16397	Metabolon	Unknown	412289	227623	411077	206780
X - 16570	Metabolon	Unknown	90554.1	71138.8	92687.5	73965.6
X - 16580	Metabolon	Unknown	1.28165e+06	885951	1.27509e+06	837210
X - 16649	Metabolon	Unknown	301286	692142	296473	795230
X - 16654	Metabolon	Unknown	203859	262828	213966	301255
X - 16935	Metabolon	Unknown	114291	112878	113466	121574
X - 16938	Metabolon	Unknown	751080	390135	744346	382276
X - 16944	Metabolon	Unknown	722140	613048	770357	651627
X - 16964	Metabolon	Unknown	269409	73056	270061	70305.8
X - 17010	Metabolon	Unknown	165070	596088	151026	212279
X - 17145	Metabolon	Unknown	1.06116e+06	862829	1.15556e+06	977115
X - 17166 [now known to be Fibrinopeptide A (2-15)**]	Metabolon	Unknown	132001	137691	106461	108652
X - 17185	Metabolon	Unknown	3.98857e+06	7.37226e+06	3.2844e+06	4.67891e+06
X - 17269	Metabolon	Unknown	135960	94628.8	130196	101436
X - 17299 [now known to be N,N,N-trimethyl-alanylproline betaine (TMAP)]	Metabolon	Unknown	2.39833e+07	1.72615e+07	2.40382e+07	1.77734e+07
X - 17301	Metabolon	Unknown	444424	1.22258e+06	267800	551564
X - 17306	Metabolon	Unknown	1.69796e+06	3.24406e+06	2.66862e+06	4.99299e+06
X - 17325	Metabolon	Unknown	282063	348913	270192	351183
X - 17327	Metabolon	Unknown	289594	456793	263581	312732
X - 17328	Metabolon	Unknown	157558	274305	142092	282558
X - 17335	Metabolon	Unknown	255519	145263	248177	115315
X - 17337	Metabolon	Unknown	3.08139e+06	1.6925e+06	2.97894e+06	1.54753e+06
X - 17340	Metabolon	Unknown	112671	84971.8	106403	86013.9
X - 17343	Metabolon	Unknown	195793	283751	258267	465999
X - 17348	Metabolon	Unknown	1.04606e+06	3.82155e+06	675003	1.24329e+06
X - 17349	Metabolon	Unknown	99029.3	78782.9	100623	77187.2
X - 17351	Metabolon	Unknown	124157	153406	120468	106801
X - 17357	Metabolon	Unknown	129369	85535.4	114583	67372.3
X - 17359	Metabolon	Unknown	95367.7	66274.5	89873	60530
X - 17361	Metabolon	Unknown	201424	391330	173464	287995
X - 17367	Metabolon	Unknown	157528	224416	149203	199102
X - 17438	Metabolon	Unknown	75568.2	108400	73244.3	62934.8
X - 17612	Metabolon	Unknown	151589	148892	148377	151678
X - 17653	Metabolon	Unknown	181945	126840	187625	136477
X - 17654	Metabolon	Unknown	547905	357917	553218	343404
X - 17655	Metabolon	Unknown	527255	964460	785616	1.17324e+06
X - 17673	Metabolon	Unknown	366185	1.48985e+06	151316	206817
X - 17676	Metabolon	Unknown	273389	221652	263858	225167
X - 17677	Metabolon	Unknown	220988	264782	201819	255283
X - 17685	Metabolon	Unknown	328941	765831	291965	437873
X - 17690	Metabolon	Unknown	247662	660533	302466	752546
X - 17765	Metabolon	Unknown	104393	156933	100023	151930
X - 18240	Metabolon	Unknown	148075	220845	154261	233235
X - 18249	Metabolon	Unknown	1.10663e+06	838326	1.12547e+06	868777
X - 18345	Metabolon	Unknown	70078.7	95342.1	65727.3	85254.8
X - 18779	Metabolon	Unknown	146691	169216	142890	185520
X - 18886	Metabolon	Unknown	140556	104881	136678	102555
X - 18899	Metabolon	Unknown	262202	270623	264258	314072
X - 18901	Metabolon	Unknown	753913	1.35905e+06	837227	1.53923e+06
X - 18913	Metabolon	Unknown	1.54647e+06	1.83011e+06	1.50069e+06	1.81861e+06
X - 18914	Metabolon	Unknown	612187	460311	620793	440708
X - 18921	Metabolon	Unknown	809087	799119	835367	797742
X - 18922	Metabolon	Unknown	144462	89521.9	141480	82387.8
X - 19141	Metabolon	Unknown	204499	213355	216951	184278
X - 19183	Metabolon	Unknown	190801	275532	189024	212441
X - 19438	Metabolon	Unknown	466684	342739	478252	471417
X - 21258	Metabolon	Unknown	8.86567e+06	1.56542e+07	1.08683e+07	2.90472e+07
X - 21286	Metabolon	Unknown	375646	248022	371384	229120
X - 21295	Metabolon	Unknown	355568	436725	335873	391867
X - 21310	Metabolon	Unknown	473847	427905	463325	432845
X - 21312	Metabolon	Unknown	86662.1	108333	77552.4	81498.1
X - 21315	Metabolon	Unknown	890549	2.42384e+06	846767	1.8642e+06
X - 21319	Metabolon	Unknown	574962	482011	583346	481525
X - 21339	Metabolon	Unknown	432683	370542	442721	383777
X - 21353	Metabolon	Unknown	884260	677202	927071	665636
X - 21364	Metabolon	Unknown	249029	154901	242810	145386
X - 21383	Metabolon	Unknown	154954	246078	125922	141061
X - 21411	Metabolon	Unknown	901606	588729	951012	631541
X - 21441	Metabolon	Unknown	192067	164322	191493	171621
X - 21442	Metabolon	Unknown	3.38903e+06	4.71473e+06	3.5215e+06	5.41561e+06
X - 21448	Metabolon	Unknown	182716	221418	176928	218734
X - 21467	Metabolon	Unknown	170331	140506	157187	120949
X - 21470	Metabolon	Unknown	252573	224237	242242	233230
X - 21471	Metabolon	Unknown	110941	88649.9	107080	81344.9
X - 21607	Metabolon	Unknown	993727	545084	998132	492098
X - 21729	Metabolon	Unknown	1.31937e+06	611821	1.33338e+06	588975
X - 21735 [now known to be tetradecadienedioate (C14:2-DC)*]	Metabolon	Unknown	213963	182323	219941	181944
X - 21736	Metabolon	Unknown	780148	635246	740360	533966
X - 21752	Metabolon	Unknown	753358	1.19002e+06	878636	1.38714e+06
X - 21785	Metabolon	Unknown	2.40067e+06	906496	2.30681e+06	746772
X - 21792	Metabolon	Unknown	571493	515815	542959	433146
X - 21796	Metabolon	Unknown	191886	122155	189546	136047
X - 21803	Metabolon	Unknown	846082	3.25703e+06	871246	3.91747e+06
X - 21807	Metabolon	Unknown	95426.1	175678	119240	323285
X - 21816	Metabolon	Unknown	103370	136811	99698	159881
X - 21821	Metabolon	Unknown	97101.8	157317	92262.2	82170.1
X - 21829	Metabolon	Unknown	135423	102758	130134	98415
X - 21834	Metabolon	Unknown	222690	330328	251521	498570
X - 21840	Metabolon	Unknown	181909	256690	121151	121392
X - 21842	Metabolon	Unknown	79843	140571	79889.3	77085.4
X - 21845	Metabolon	Unknown	131646	146424	135035	189069
X - 22143	Metabolon	Unknown	77510.8	79454.1	78116.3	82849.5
X - 22162	Metabolon	Unknown	2.15862e+06	1.25429e+06	2.08585e+06	1.0866e+06
X - 22475 [now known to be 5-hydroxymethyl-2-furoylcarnitine*]	Metabolon	Unknown	902595	1.82941e+06	756576	624725
X - 22509	Metabolon	Unknown	105816	238399	84802.7	104012
X - 22519	Metabolon	Unknown	647621	528899	654890	519544
X - 22520	Metabolon	Unknown	115857	150859	122377	165840
X - 22764	Metabolon	Unknown	4.73679e+06	3.18781e+06	5.00491e+06	3.31631e+06
X - 22771	Metabolon	Unknown	646878	160476	648830	156051
X - 22775	Metabolon	Unknown	1.06927e+06	158347	1.06733e+06	152959
X - 22834	Metabolon	Unknown	208789	181899	195768	151377
X - 23046 [now known to be 2,2'-Methylenebis(6-tert-butyl-p-cresol)]	Metabolon	Unknown	7.87685e+06	2.09995e+07	8.6706e+06	2.17041e+07
X - 23196	Metabolon	Unknown	110097	118885	114032	136475
X - 23276	Metabolon	Unknown	1.58288e+06	3.86697e+06	1.6281e+06	4.17334e+06
X - 23293 [now known to be cis-4-decenoate]	Metabolon	Unknown	2.17784e+06	1.66549e+06	2.30369e+06	1.8388e+06
X - 23295	Metabolon	Unknown	1.53167e+06	1.23021e+06	1.6274e+06	1.35365e+06
X - 23297	Metabolon	Unknown	699812	347617	727970	369986
X - 23314	Metabolon	Unknown	3.90673e+06	6.80012e+06	4.0632e+06	6.23889e+06
X - 23369	Metabolon	Unknown	170206	102801	162053	93196.6
X - 23583	Metabolon	Unknown	1.48334e+06	1.27302e+06	1.57425e+06	1.42207e+06
X - 23585	Metabolon	Unknown	7.52649e+06	7.53749e+06	7.01925e+06	7.37608e+06
X - 23587	Metabolon	Unknown	2.53026e+06	2.71008e+06	2.31977e+06	2.45564e+06
X - 23590	Metabolon	Unknown	593071	1.18047e+06	597481	1.3997e+06
X - 23593	Metabolon	Unknown	1.85809e+06	1.03881e+06	1.85283e+06	1.06846e+06
X - 23639	Metabolon	Unknown	1.98429e+07	7.53337e+06	2.06595e+07	7.60654e+06
X - 23641	Metabolon	Unknown	113754	125915	102025	72713
X - 23644	Metabolon	Unknown	1.36922e+07	3.15791e+07	1.38923e+07	3.4614e+07
X - 23649	Metabolon	Unknown	1.30509e+06	1.56379e+06	1.24506e+06	1.6235e+06
X - 23655	Metabolon	Unknown	732437	670039	761598	770671
X - 23659	Metabolon	Unknown	727654	450920	726078	508747
X - 23662	Metabolon	Unknown	340425	505643	325384	510405
X - 23665	Metabolon	Unknown	692945	707909	684135	732629
X - 23666	Metabolon	Unknown	176056	108146	175416	115929
X - 23678	Metabolon	Unknown	79119.2	49492.2	75521	41779.9
X - 23680	Metabolon	Unknown	385654	273685	382243	274070
X - 23729	Metabolon	Unknown	289776	227056	306496	636491
X - 23739	Metabolon	Unknown	693096	210700	694512	227121
X - 23780	Metabolon	Unknown	599616	671968	614799	747445
X - 23782	Metabolon	Unknown	3.05031e+06	1.96513e+06	3.27362e+06	2.21737e+06
X - 23974	Metabolon	Unknown	522186	242779	517810	241185
X - 23984	Metabolon	Unknown	1.05475e+06	7.62134e+06	836996	6.27281e+06
X - 23997	Metabolon	Unknown	3.07297e+06	1.92739e+06	3.09969e+06	1.98258e+06
X - 24106 [now known to be palmitoyl-sphingosine-phosphoethanolamine (d18:1/16:0)]	Metabolon	Unknown	800521	403644	816556	409790
X - 24241	Metabolon	Unknown	2.19659e+06	2.85862e+06	2.15521e+06	2.81465e+06
X - 24243	Metabolon	Unknown	2.17805e+06	2.34682e+06	1.95344e+06	1.93882e+06
X - 24293	Metabolon	Unknown	3.27779e+06	5.29778e+06	3.32049e+06	5.97181e+06
X - 24295	Metabolon	Unknown	592213	433069	615132	694708
X - 24309	Metabolon	Unknown	344885	347460	339589	328478
X - 24328	Metabolon	Unknown	156515	99952.5	149135	82050.3
X - 24337	Metabolon	Unknown	110707	59360.4	104191	55539.5
X - 24344	Metabolon	Unknown	162993	158817	147150	151412
X - 24346	Metabolon	Unknown	49248.9	64740.8	50561.4	33425.2
X - 24411	Metabolon	Unknown	827327	540899	755563	424208
X - 24422	Metabolon	Unknown	395383	350865	378974	300006
X - 24431	Metabolon	Unknown	1.70295e+06	732681	1.75778e+06	764408
X - 24432	Metabolon	Unknown	3.73376e+06	2.38005e+06	3.72932e+06	2.41524e+06
X - 24435	Metabolon	Unknown	8.25922e+06	5.10383e+06	8.23151e+06	6.39075e+06
X - 24452 [now known to be hydroxy-N6,N6,N6-trimethyllysine*]	Metabolon	Unknown	850960	590280	839758	657313
X - 24455	Metabolon	Unknown	257076	227609	252312	209140
X - 24462	Metabolon	Unknown	116272	97703.7	114955	76384.3
X - 24473	Metabolon	Unknown	1.96165e+06	4.04709e+06	1.86768e+06	2.20286e+06
X - 24475	Metabolon	Unknown	2.68e+06	4.24649e+06	2.74967e+06	3.92923e+06
X - 24498	Metabolon	Unknown	153557	148229	126780	127529
X - 24514 [now known to be N-carbamoylvaline]	Metabolon	Unknown	50759.8	37155.1	51209.2	42388.4
X - 24527	Metabolon	Unknown	273760	311611	283337	412457
X - 24541	Metabolon	Unknown	52375.4	41818.4	60815.7	77128.5
X - 24542	Metabolon	Unknown	178922	561041	150517	273079
X - 24544	Metabolon	Unknown	124639	78174.7	122539	79543.3
X - 24546	Metabolon	Unknown	138581	116944	137840	126121
X - 24549	Metabolon	Unknown	790792	484362	797521	512590
X - 24556	Metabolon	Unknown	287658	263026	302789	325987
X - 24571	Metabolon	Unknown	227884	322562	369476	586587
X - 24588	Metabolon	Unknown	98676.4	81394	91215.4	73025.7
X - 24637	Metabolon	Unknown	117092	188502	94331.2	114318
X - 24686	Metabolon	Unknown	317178	193531	305287	187647
X - 24699	Metabolon	Unknown	2.76153e+06	2.13094e+06	2.78777e+06	2.17272e+06
X - 24736	Metabolon	Unknown	439889	275313	452537	272636
X - 24748	Metabolon	Unknown	227023	167113	223462	159850
X - 24757	Metabolon	Unknown	247438	284609	251970	314571
X - 24765	Metabolon	Unknown	1.43388e+07	5.21229e+06	1.4257e+07	5.21216e+06
X - 24809	Metabolon	Unknown	943963	796004	910173	778351
X - 24811	Metabolon	Unknown	204540	208857	184656	177648
X - 24812	Metabolon	Unknown	170498	338700	135931	95769.2
X - 24813	Metabolon	Unknown	1.53141e+06	360079	1.52392e+06	370437
X - 24849	Metabolon	Unknown	447333	452675	431378	430093
X - 24870 [now known to be hydroxypalmitoyl sphingomyelin (d18:1/16:0(OH))**]	Metabolon	Unknown	2.70003e+06	1.23752e+06	2.7564e+06	1.24059e+06
X - 24947	Metabolon	Unknown	215144	228473	202047	204823
X - 24948 [now known to be pregnenetriol sulfate*]	Metabolon	Unknown	1.48749e+06	932958	1.50264e+06	878758
X - 24949	Metabolon	Unknown	63408.4	44336.9	63492.1	53257.3
X - 24951	Metabolon	Unknown	615188	436655	621955	413826
X - 24952	Metabolon	Unknown	1.91649e+07	1.36894e+07	1.82644e+07	9.18691e+06
X - 24983 [now known to be N(6),N(6)-dimethyllysine]	Metabolon	Unknown	1.92985e+07	9.68251e+06	1.95269e+07	1.18548e+07
X - 25182 [now known to be N6-methyllysine]	Metabolon	Unknown	5.54038e+07	4.21289e+07	5.67992e+07	4.44681e+07
X - 25271	Metabolon	Unknown	4.70426e+06	1.17858e+07	5.99225e+06	1.43107e+07
X - 25279	Metabolon	Unknown	240142	357691	211716	355064
X - 25343	Metabolon	Unknown	1.20662e+06	1.25159e+06	1.23422e+06	1.31918e+06
X - 25416	Metabolon	Unknown	5.57e+06	3.03585e+06	5.38765e+06	2.542e+06
X - 25417	Metabolon	Unknown	1.09912e+06	2.21996e+06	946933	1.59841e+06
X - 25419	Metabolon	Unknown	2.69401e+06	3.78733e+06	2.69995e+06	3.69527e+06
X - 25420	Metabolon	Unknown	1.61828e+06	1.27034e+06	1.61308e+06	1.26322e+06
X - 25422	Metabolon	Unknown	1.25266e+06	3.53195e+06	1.14225e+06	1.77041e+06
(2,4 or 2,5)-dimethylphenol sulfate	Metabolon	Xenobiotics	351422	548821	319457	723503
1-methylurate	Metabolon	Xenobiotics	658452	731699	647696	586483
1-methylxanthine	Metabolon	Xenobiotics	2.26378e+06	1.87784e+06	2.3442e+06	2.02637e+06
1,2,3-benzenetriol sulfate (1)	Metabolon	Xenobiotics	243175	588418	196179	251550
1,2,3-benzenetriol sulfate (2)	Metabolon	Xenobiotics	4.85707e+06	1.46188e+07	4.65097e+06	8.07528e+06
1,3-dimethylurate	Metabolon	Xenobiotics	305016	765900	301702	599805
1,3-propanediol	Metabolon	Xenobiotics	93870.7	113754	1.10322e+06	7.75922e+06
1,3,7-trimethylurate	Metabolon	Xenobiotics	265812	309814	268814	313272
1,7-dimethylurate	Metabolon	Xenobiotics	1.07784e+06	1.07247e+06	1.09613e+06	990853
1H-indole-7-acetic acid	Metabolon	Xenobiotics	226834	129514	214225	142670
2-acetamidophenol sulfate	Metabolon	Xenobiotics	231592	323790	243657	394104
2-aminophenol sulfate	Metabolon	Xenobiotics	1.374e+06	1.50935e+06	1.31251e+06	1.4738e+06
2-ethylphenylsulfate	Metabolon	Xenobiotics	252181	286872	216762	262778
2-hydroxyacetaminophen sulfate*	Metabolon	Xenobiotics	3.41031e+06	1.00772e+07	2.38334e+06	6.91779e+06
2-hydroxyfluorene sulfate	Metabolon	Xenobiotics	171671	189443	156416	189587
2-hydroxyhippurate (salicylurate)	Metabolon	Xenobiotics	6.24898e+06	3.2637e+07	5.76471e+06	2.63971e+07
2-keto-3-deoxy-gluconate	Metabolon	Xenobiotics	5.38659e+06	3.50979e+06	5.23816e+06	3.02455e+06
2-methoxyresorcinol sulfate	Metabolon	Xenobiotics	538789	1.94082e+06	419568	643820
2-naphthol sulfate	Metabolon	Xenobiotics	349114	462100	295060	424462
2-oxindole-3-acetate	Metabolon	Xenobiotics	40009.4	25963.3	45968.6	37545.3
2-piperidinone	Metabolon	Xenobiotics	9.46213e+06	1.34256e+07	8.29687e+06	1.03958e+07
2,3-dihydroxyisovalerate	Metabolon	Xenobiotics	4.08843e+06	7.47406e+06	4.19279e+06	9.27419e+06
2,3-dihydroxypyridine	Metabolon	Xenobiotics	463098	493708	445541	489354
3-(3-hydroxyphenyl)propionate	Metabolon	Xenobiotics	1.28419e+06	1.72122e+06	1.23728e+06	1.62127e+06
3-(3-hydroxyphenyl)propionate sulfate	Metabolon	Xenobiotics	182478	215698	176198	217073
3-(methylthio)acetaminophen sulfate*	Metabolon	Xenobiotics	2.38707e+06	3.49351e+06	1.73702e+06	2.44143e+06
3-acetylphenol sulfate	Metabolon	Xenobiotics	150767	160826	143891	186416
3-ethylphenylsulfate	Metabolon	Xenobiotics	151696	137018	145685	129887
3-hydroxycotinine glucuronide	Metabolon	Xenobiotics	145168	183759	153329	192839
3-hydroxyhippurate	Metabolon	Xenobiotics	2.07936e+06	2.7551e+06	2.04201e+06	2.963e+06
3-hydroxyhippurate sulfate	Metabolon	Xenobiotics	236003	307456	223394	435873
3-hydroxyindolin-2-one	Metabolon	Xenobiotics	168445	103812	161840	89415.6
3-hydroxyindolin-2-one sulfate	Metabolon	Xenobiotics	41273.8	26646.3	41596.6	25861.5
3-hydroxypyridine sulfate	Metabolon	Xenobiotics	6.65133e+06	8.87858e+06	6.35681e+06	8.54307e+06
3-hydroxystachydrine*	Metabolon	Xenobiotics	1.26933e+07	2.45005e+07	1.32641e+07	2.3109e+07
3-methoxycatechol sulfate (1)	Metabolon	Xenobiotics	1.80696e+06	3.57786e+06	1.79522e+06	2.69845e+06
3-methoxycatechol sulfate (2)	Metabolon	Xenobiotics	168788	188678	162265	164206
3-methyl catechol sulfate (1)	Metabolon	Xenobiotics	2.90141e+06	3.5492e+06	2.74894e+06	3.41755e+06
3-methyl catechol sulfate (2)	Metabolon	Xenobiotics	243335	258832	220336	229307
3-methylxanthine	Metabolon	Xenobiotics	1.79723e+06	1.89861e+06	1.78594e+06	1.55116e+06
3-phenylpropionate (hydrocinnamate)	Metabolon	Xenobiotics	2.40302e+06	2.2192e+06	2.43134e+06	2.12447e+06
3-S-cysteinyl-2-methylpropanoate*	Metabolon	Xenobiotics	291212	737461	329188	833865
3,4-methyleneheptanoate	Metabolon	Xenobiotics	343490	305242	363822	299317
3,7-dimethylurate	Metabolon	Xenobiotics	87183.2	107615	76818.5	60446.3
4-acetamidophenylglucuronide	Metabolon	Xenobiotics	7.41484e+06	2.46859e+07	5.12638e+06	1.68971e+07
4-acetaminophen sulfate	Metabolon	Xenobiotics	1.17184e+07	3.29938e+07	4.45512e+06	1.64765e+07
4-acetylphenol sulfate	Metabolon	Xenobiotics	91247.5	109884	101233	146416
4-allylphenol sulfate	Metabolon	Xenobiotics	2.28795e+06	3.02051e+06	2.30189e+06	3.52997e+06
4-ethylphenylsulfate	Metabolon	Xenobiotics	2.08788e+06	3.53833e+06	2.2084e+06	6.79265e+06
4-hydroxychlorothalonil	Metabolon	Xenobiotics	1.39125e+06	1.6157e+06	1.45558e+06	2.52352e+06
4-hydroxycoumarin	Metabolon	Xenobiotics	228977	219409	217745	181440
4-hydroxyhippurate	Metabolon	Xenobiotics	779473	1.11173e+06	774891	1.06769e+06
4-methylbenzenesulfonate	Metabolon	Xenobiotics	95723.1	197116	83920.8	153201
4-methylcatechol sulfate	Metabolon	Xenobiotics	1.07304e+07	1.09844e+07	1.01723e+07	1.13106e+07
4-methylguaiacol sulfate	Metabolon	Xenobiotics	256491	440898	231896	379205
4-vinylguaiacol sulfate	Metabolon	Xenobiotics	774805	1.00038e+06	683839	884369
4-vinylphenol sulfate	Metabolon	Xenobiotics	5.60248e+06	6.75405e+06	5.00305e+06	6.50698e+06
5-acetylamino-6-amino-3-methyluracil	Metabolon	Xenobiotics	8.58828e+06	7.35519e+06	9.01757e+06	7.80692e+06
5-acetylamino-6-formylamino-3-methyluracil	Metabolon	Xenobiotics	2.11615e+06	2.72445e+06	2.21734e+06	2.58153e+06
6-hydroxyindole sulfate	Metabolon	Xenobiotics	983010	979815	919914	584733
7-methylurate	Metabolon	Xenobiotics	171512	151969	166923	171984
7-methylxanthine	Metabolon	Xenobiotics	1.31085e+06	1.20094e+06	1.33249e+06	1.14853e+06
Acesulfame	Metabolon	Xenobiotics	4.30345e+06	7.68309e+06	9.02428e+06	3.19428e+07
Alliin	Metabolon	Xenobiotics	3.3747e+06	5.97004e+06	2.97869e+06	5.25095e+06
Benzoate	Metabolon	Xenobiotics	2.74662e+06	1.42113e+06	2.71398e+06	1.37844e+06
Caffeic acid sulfate	Metabolon	Xenobiotics	2.35304e+06	3.09709e+06	2.49484e+06	3.65304e+06
Caffeine	Metabolon	Xenobiotics	4.87928e+07	4.91452e+07	5.09593e+07	5.06787e+07
Catechol sulfate	Metabolon	Xenobiotics	2.3664e+07	2.26003e+07	2.31651e+07	1.9885e+07
Cinnamoylglycine	Metabolon	Xenobiotics	776133	1.20806e+06	837262	1.05971e+06
Cotinine	Metabolon	Xenobiotics	2.46079e+07	5.0705e+07	1.79319e+07	4.20048e+07
Cotinine N-oxide	Metabolon	Xenobiotics	531669	489585	494458	438882
Daidzein sulfate (2)	Metabolon	Xenobiotics	204529	387596	147879	240899
Dihydrocaffeate sulfate (2)	Metabolon	Xenobiotics	653123	1.6623e+06	556257	1.08126e+06
Dihydroferulate	Metabolon	Xenobiotics	384325	653155	343440	490358
Dimethyl sulfone	Metabolon	Xenobiotics	257158	220580	268431	331882
Ectoine	Metabolon	Xenobiotics	925391	3.41968e+06	650539	872801
EDTA	Metabolon	Xenobiotics	1.68978e+09	3.92236e+08	1.62969e+09	3.06497e+08
Ergothioneine	Metabolon	Xenobiotics	4.62591e+06	6.13332e+06	4.48877e+06	6.05956e+06
Erythritol	Metabolon	Xenobiotics	1.5675e+06	752974	1.54056e+06	859765
Ethyl glucuronide	Metabolon	Xenobiotics	792018	1.67664e+06	1.02218e+06	2.35152e+06
Eugenol sulfate	Metabolon	Xenobiotics	726181	2.13014e+06	755009	2.45181e+06
Ferulic acid 4-sulfate	Metabolon	Xenobiotics	304046	258797	327726	333609
Furaneol sulfate	Metabolon	Xenobiotics	140246	142987	146947	282964
Genistein sulfate*	Metabolon	Xenobiotics	143469	315567	101357	147990
Gluconate	Metabolon	Xenobiotics	6.98525e+06	4.53842e+06	6.80596e+06	4.70263e+06
Glucuronide of piperine metabolite C17H21NO3 (3)*	Metabolon	Xenobiotics	134343	136008	111173	94192.5
Glucuronide of piperine metabolite C17H21NO3 (4)*	Metabolon	Xenobiotics	281526	336441	242489	255909
Glucuronide of piperine metabolite C17H21NO3 (5)*	Metabolon	Xenobiotics	149968	156249	125180	108127
Guaiacol sulfate	Metabolon	Xenobiotics	3.00822e+06	2.95356e+06	2.81137e+06	2.9011e+06
Hippurate	Metabolon	Xenobiotics	5.94463e+07	5.50997e+07	6.04569e+07	5.95679e+07
Homostachydrine*	Metabolon	Xenobiotics	2.91001e+06	4.30522e+06	2.79852e+06	2.26847e+06
Hydroquinone sulfate	Metabolon	Xenobiotics	166815	229123	157620	234379
Hydroxycotinine	Metabolon	Xenobiotics	4.64507e+06	5.06718e+06	4.36212e+06	4.92232e+06
Indoleacetylcarnitine*	Metabolon	Xenobiotics	397254	466412	388356	527576
Indolin-2-one	Metabolon	Xenobiotics	180325	175041	174956	112286
Isoeugenol sulfate	Metabolon	Xenobiotics	277071	461204	278857	491185
Levulinate (4-oxovalerate)	Metabolon	Xenobiotics	1.10785e+06	2.51825e+06	1.17559e+06	2.98245e+06
Methyl-4-hydroxybenzoate sulfate	Metabolon	Xenobiotics	2.88036e+06	7.33206e+06	3.22733e+06	1.15883e+07
Methyl glucopyranoside (alpha + beta)	Metabolon	Xenobiotics	557567	1.01311e+06	555685	795495
Methyl indole-3-acetate	Metabolon	Xenobiotics	238901	261283	231419	272594
Methylnaphthyl sulfate (1)*	Metabolon	Xenobiotics	123871	68830	167807	267487
Methylnaphthyl sulfate (2)*	Metabolon	Xenobiotics	401507	523525	366793	586090
N-(2-furoyl)glycine	Metabolon	Xenobiotics	1.29451e+06	1.95337e+06	1.2265e+06	2.24666e+06
N-acetyl-S-allyl-L-cysteine	Metabolon	Xenobiotics	84502.7	66731.6	89307.3	84977.7
N-acetylalliin	Metabolon	Xenobiotics	977191	1.75109e+06	909228	1.52981e+06
N-acetyltheanine	Metabolon	Xenobiotics	353094	615918	330189	365029
N-methylpipecolate	Metabolon	Xenobiotics	2.01564e+06	2.79864e+06	1.94754e+06	2.71698e+06
Naringenin 7-glucuronide	Metabolon	Xenobiotics	168258	267297	225948	530850
O-cresol sulfate	Metabolon	Xenobiotics	557260	963290	450531	714132
O-sulfo-L-tyrosine	Metabolon	Xenobiotics	881932	374095	872933	404860
P-cresol sulfate	Metabolon	Xenobiotics	1.91687e+08	1.35212e+08	1.91291e+08	1.23925e+08
Paraxanthine	Metabolon	Xenobiotics	2.9539e+06	2.2852e+06	3.09841e+06	2.37835e+06
Perfluorooctanesulfonate (PFOS)	Metabolon	Xenobiotics	8.92319e+06	6.21173e+06	8.87378e+06	6.92776e+06
Perfluorooctanoate (PFOA)*	Metabolon	Xenobiotics	1.52332e+06	1.26008e+06	1.47673e+06	1.18343e+06
Phytanate	Metabolon	Xenobiotics	1.00619e+07	9.00425e+06	1.01207e+07	9.09599e+06
Piperine	Metabolon	Xenobiotics	9.16944e+06	1.5862e+07	8.81463e+06	1.35268e+07
Propyl 4-hydroxybenzoate sulfate	Metabolon	Xenobiotics	914098	4.45872e+06	620525	1.25499e+06
Pyrraline	Metabolon	Xenobiotics	320572	243367	303685	226195
Quinate	Metabolon	Xenobiotics	3.8022e+07	3.25419e+07	4.01524e+07	3.72051e+07
S-allylcysteine	Metabolon	Xenobiotics	1.65154e+06	3.21344e+06	1.83485e+06	3.83809e+06
Saccharin	Metabolon	Xenobiotics	1.24082e+06	3.01641e+06	1.65901e+06	4.80442e+06
Salicylate	Metabolon	Xenobiotics	3.03461e+07	1.91217e+08	3.30524e+07	2.03515e+08
Salicyluric glucuronide*	Metabolon	Xenobiotics	2.00569e+06	2.9078e+06	1.70866e+06	1.91786e+06
Solanidine	Metabolon	Xenobiotics	193664	236328	417183	766474
Stachydrine	Metabolon	Xenobiotics	2.71551e+08	3.22606e+08	2.9735e+08	3.39852e+08
Succinimide	Metabolon	Xenobiotics	496697	357901	479810	329246
Sulfate of piperine metabolite C16H19NO3 (2)*	Metabolon	Xenobiotics	451866	526573	438342	504846
Sulfate of piperine metabolite C16H19NO3 (3)*	Metabolon	Xenobiotics	213235	260549	206929	232758
Sulfate of piperine metabolite C18H21NO3 (1)*	Metabolon	Xenobiotics	147713	134933	147409	130687
Sulfate of piperine metabolite C18H21NO3 (3)*	Metabolon	Xenobiotics	116373	101182	116554	102851
Sulfate*	Metabolon	Xenobiotics	3.43921e+07	8.55416e+06	3.38813e+07	8.62302e+06
Syringol sulfate	Metabolon	Xenobiotics	133824	301776	161635	371575
Tartarate	Metabolon	Xenobiotics	1.27165e+06	1.85435e+06	1.39643e+06	2.27367e+06
Tartronate (hydroxymalonate)	Metabolon	Xenobiotics	1.20972e+06	583097	1.23816e+06	538713
Theanine	Metabolon	Xenobiotics	3.04026e+07	5.32076e+07	2.85259e+07	3.96664e+07
Theobromine	Metabolon	Xenobiotics	5.24722e+07	5.33238e+07	5.38328e+07	4.59561e+07
Theophylline	Metabolon	Xenobiotics	8.02518e+06	2.55361e+07	8.01963e+06	1.4384e+07
Thioproline	Metabolon	Xenobiotics	1.14857e+07	3.1536e+06	1.16041e+07	3.15051e+06
Thymol sulfate	Metabolon	Xenobiotics	1.68337e+06	4.29596e+06	2.46521e+06	7.31451e+06
Umbelliferone sulfate	Metabolon	Xenobiotics	369637	621359	375329	718553
SD: Standard Deviation

## Sheet: Table F
Table F. Associations between levels of circulating metabolites and kidney cancer risk adjusted for fasting status
		Adjusted for Fasting Statusa
Metabolite Name	Class	Npairs	OR	95%CI	P-value
Biocrates
Glutamate	Amino Acid	1238	1.35	1.18-1.55	1.43248e-05
Fischer's ratio	Amino Acid (ratio)	1238	1.19	1.09-1.30	0.000105748
PC ae C34:3	Glycerophospholipids	1242	0.75	0.68-0.83	8.56872e-08
lysoPC a C18:2	Glycerophospholipids	1242	0.77	0.69-0.86	1.68278e-06
PC ae C34:2	Glycerophospholipids	1242	0.8	0.71-0.89	5.97379e-05
lysoPC a C18:1	Glycerophospholipids	1242	0.78	0.69-0.88	6.37926e-05
PC ae C40:1	Glycerophospholipids	1242	0.82	0.74-0.91	0.000166718
PC ae C32:2	Glycerophospholipids	1242	0.8	0.70-0.91	0.000649092
PC ae C36:3	Glycerophospholipids	1242	0.83	0.75-0.93	0.00129714
PC ae C42:3	Glycerophospholipids	1242	0.82	0.74-0.92	0.000585118
PC ae C38:6	Glycerophospholipids	1242	0.84	0.76-0.92	0.000367243
PC aa C42:1	Glycerophospholipids	1242	0.82	0.74-0.92	0.000375369
Metabolon
Formiminoglutamate	Amino Acid	789	1.33	1.19-1.50	9.43601e-07
Glutamate	Amino Acid	789	1.39	1.21-1.61	4.68952e-06
Cysteine-glutathione disulfide	Amino Acid	789	0.76	0.68-0.86	4.30926e-06
Hydantoin-5-propionate	Amino Acid	789	1.24	1.11-1.39	0.000105576
Beta-cryptoxanthin	Cofactors and Vitamins	789	0.73	0.65-0.83	5.06934e-07
1-linoleoyl-GPC (18:2)	Glycerophospholipids	789	0.76	0.68-0.86	1.15179e-05
1-(1-enyl-palmitoyl)-GPC (P-16:0)*	Glycerophospholipids	789	0.74	0.64-0.84	1.17404e-05
1-(1-enyl-palmitoyl)-2-oleoyl-GPC (P-16:0/18:1)*	Glycerophospholipids	789	0.78	0.70-0.87	6.748e-06
1-(1-enyl-palmitoyl)-2-linoleoyl-GPC (P-16:0/18:2)*	Glycerophospholipids	789	0.8	0.72-0.89	2.11668e-05
N1-methyladenosine	Nucleotide	789	1.41	1.23-1.61	5.00618e-07
Gamma-glutamylvaline	Peptide	789	1.4	1.24-1.59	5.16446e-08
Gamma-glutamylisoleucine*	Peptide	789	1.42	1.23-1.63	7.93764e-07
X – 12096	Unknown	789	1.33	1.17-1.51	1.05707e-05
CI: Confidence Interval; N pairs: number of case control pairs included in the analyses;OR: Odds Ratio; * metabolite identity has not been confirmed by accurate mass data
Odds ratios and confidence intervals were estimated for 1 SD of log transformed metabolite levels
a: Odds ratios and confidence intervals were estimated by logistic regression conditioned on caseset and adjusted for fasting status (more vs less than 6 hours)

## Sheet: Table G
Table G. Crude associations between levels of circulating metabolites and kidney cancer risk
			Pooled cohorts					EPIC			NSHDS			HUNT			MCCS			Estonian Biobank
Metabolite Name	Platform	Class	Npairs	OR	95%CI	Pvalue		OR	Pvalue		OR	Pvalue		OR	Pvalue		OR	Pvalue		OR	Pvalue
Acetylcarnitine	Biocrates	Acylcarnitine	1304	0.98	[0.90-1.07]	0.713		0.99	0.888		1.01	0.897		0.94	0.526		1.14	0.285		0.84	0.209
Butenylcarnitine	Biocrates	Acylcarnitine	369	1.13	[0.95-1.35]	0.155		NA	NA		NA	NA		NA	NA		NA	NA		NA	NA
Butyrylcarnitine	Biocrates	Acylcarnitine	772	1.11	[0.98-1.27]	0.111		1.08	0.311		NA	NA		NA	NA		1.21	0.133		NA	NA
Carnitine	Biocrates	Acylcarnitine	1304	1.07	[0.97-1.17]	0.165		1.09	0.171		0.96	0.715		1.03	0.707		1.16	0.302		1.03	0.819
Decadienylcarnitine	Biocrates	Acylcarnitine	532	1.09	[0.94-1.27]	0.265		NA	NA		1.13	0.426		1.02	0.83		NA	NA		1.16	0.27
Decanoylcarnitine	Biocrates	Acylcarnitine	1189	0.99	[0.89-1.11]	0.927		0.93	0.436		0.95	0.631		NA	NA		1.15	0.228		NA	NA
Decenoylcarnitine	Biocrates	Acylcarnitine	1304	0.98	[0.89-1.08]	0.679		0.86	0.106		0.88	0.272		1.06	0.527		1.1	0.423		1.11	0.457
Dodecanoylcarnitine	Biocrates	Acylcarnitine	772	0.95	[0.83-1.09]	0.484		0.94	0.427		NA	NA		NA	NA		1	0.98		NA	NA
Dodecenoylcarnitine	Biocrates	Acylcarnitine	417	1.04	[0.90-1.20]	0.627		NA	NA		0.96	0.687		NA	NA		NA	NA		NA	NA
Glutaconylcarnitine	Biocrates	Acylcarnitine	251	1.13	[0.95-1.36]	0.176		NA	NA		NA	NA		NA	NA		NA	NA		NA	NA
Glutarylcarnitine	Biocrates	Acylcarnitine	887	1.08	[0.90-1.30]	0.411		1.17	0.246		NA	NA		NA	NA		NA	NA		NA	NA
Hexadecadienylcarnitine	Biocrates	Acylcarnitine	254	1.05	[0.86-1.27]	0.661		NA	NA		NA	NA		NA	NA		NA	NA		NA	NA
Hexadecanoylcarnitine	Biocrates	Acylcarnitine	772	0.96	[0.84-1.10]	0.598		0.99	0.87		NA	NA		NA	NA		0.9	0.43		NA	NA
Hexadecenoylcarnitine	Biocrates	Acylcarnitine	772	0.96	[0.84-1.11]	0.606		1.03	0.726		NA	NA		NA	NA		0.82	0.15		NA	NA
Hexanoylcarnitine (Fumarylcarnitine)	Biocrates	Acylcarnitine	254	1.26	[1.02-1.54]	0.0288		NA	NA		NA	NA		NA	NA		NA	NA		NA	NA
Hydroxybutyrylcarnitine	Biocrates	Acylcarnitine	1296	1.09	[0.98-1.21]	0.108		1.14	0.132		0.99	0.937		0.99	0.957		1.13	0.321		1.09	0.491
Hydroxyhexadecenoylcarnitine	Biocrates	Acylcarnitine	532	0.98	[0.85-1.12]	0.736		NA	NA		1.02	0.839		0.98	0.854		NA	NA		0.89	0.45
Hydroxytetradecadienylcarnitine	Biocrates	Acylcarnitine	369	1.04	[0.89-1.22]	0.597		NA	NA		NA	NA		NA	NA		NA	NA		NA	NA
Hydroxytetradecenoylcarnitine	Biocrates	Acylcarnitine	532	1.01	[0.88-1.16]	0.87		NA	NA		0.96	0.712		1.02	0.848		NA	NA		1.07	0.638
Hydroxyvalerylcarnitine (Methylmalonylcarnitine)	Biocrates	Acylcarnitine	417	0.97	[0.85-1.12]	0.694		NA	NA		1.06	0.623		NA	NA		NA	NA		NA	NA
Nonanoylcarnitine	Biocrates	Acylcarnitine	1165	1.05	[0.93-1.20]	0.426		1.19	0.0434		1.01	0.96		0.86	0.112		NA	NA		1.08	0.592
Octadecadienylcarnitine	Biocrates	Acylcarnitine	1304	0.96	[0.86-1.07]	0.479		0.97	0.688		0.9	0.354		1.01	0.915		0.85	0.203		1.26	0.144
Octadecanoylcarnitine	Biocrates	Acylcarnitine	772	0.96	[0.84-1.11]	0.616		0.96	0.655		NA	NA		NA	NA		0.97	0.818		NA	NA
Octadecenoylcarnitine	Biocrates	Acylcarnitine	1304	1	[0.91-1.11]	0.969		1.05	0.571		0.94	0.565		1	0.999		0.84	0.169		1.3	0.0993
Octanoylcarnitine	Biocrates	Acylcarnitine	254	1.03	[0.85-1.24]	0.769		NA	NA		NA	NA		NA	NA		NA	NA		NA	NA
	Biocrates	Acylcarnitine	671	0.96	[0.86-1.08]	0.54		NA	NA		1.03	0.797		0.91	0.326		NA	NA		1.03	0.839
Propionylcarnitine	Biocrates	Acylcarnitine	1208	1.08	[0.99-1.18]	0.0792		1.11	0.0895		0.83	0.287		1.09	0.356		1.43	0.0108		0.95	0.713
Tetradecadienylcarnitine	Biocrates	Acylcarnitine	1304	0.96	[0.87-1.05]	0.379		0.87	0.0879		0.98	0.895		1.05	0.572		0.97	0.776		1.05	0.711
Tetradecenoylcarnitine	Biocrates	Acylcarnitine	1304	1	[0.92-1.09]	0.996		0.97	0.662		0.94	0.624		1.06	0.562		0.98	0.846		1.1	0.488
Valerylcarnitine	Biocrates	Acylcarnitine	772	1.19	[1.05-1.35]	0.00532		1.2	0.00911		NA	NA		NA	NA		1.16	0.288		NA	NA
Alanine	Biocrates	Amino Acid	1300	1.05	[0.96-1.16]	0.29		1.05	0.428		1.08	0.536		1.06	0.561		0.96	0.72		1.09	0.545
Arginine	Biocrates	Amino Acid	1300	1.18	[1.02-1.36]	0.028		1.19	0.0652		0.97	0.786		1.23	0.0849		1.12	0.361		1.01	0.936
Asparagine	Biocrates	Amino Acid	1300	0.84	[0.76-0.94]	0.00144		0.92	0.221		0.68	0.0477		0.86	0.144		0.72	0.02		0.89	0.434
Aspartate	Biocrates	Amino Acid	1300	1.27	[1.02-1.56]	0.0288		1.15	0.097		0.92	0.536		1.49	0.000697		0.92	0.54		1.34	0.133
Citrulline	Biocrates	Amino Acid	1300	0.98	[0.89-1.08]	0.675		0.99	0.904		0.89	0.299		0.95	0.609		1.12	0.38		0.99	0.943
Glutamate	Biocrates	Amino Acid	1300	1.34	[1.17-1.53]	1.62e-05		1.42	0.000105		1.36	0.0198		1.15	0.223		0.98	0.87		1.18	0.253
Glutamine	Biocrates	Amino Acid	1300	0.91	[0.82-1.00]	0.0514		0.91	0.149		0.79	0.208		0.91	0.334		1.05	0.715		0.92	0.586
Glycine	Biocrates	Amino Acid	1300	0.89	[0.79-1.00]	0.0406		0.95	0.406		0.8	0.115		0.92	0.454		0.87	0.264		0.89	0.389
Histidine	Biocrates	Amino Acid	1300	0.85	[0.76-0.95]	0.00441		0.94	0.34		0.81	0.155		0.76	0.00862		0.8	0.132		1.01	0.945
Isoleucine	Biocrates	Amino Acid	1300	1.09	[0.99-1.20]	0.0892		1.17	0.0172		1.2	0.152		0.88	0.189		1.12	0.403		0.97	0.821
Leucine	Biocrates	Amino Acid	1300	1.06	[0.96-1.18]	0.229		1.13	0.0548		1.26	0.0903		0.87	0.184		0.98	0.867		0.94	0.713
Lysine	Biocrates	Amino Acid	1300	0.99	[0.90-1.09]	0.824		1.07	0.314		0.96	0.816		0.83	0.0835		0.94	0.625		0.98	0.911
Methionine	Biocrates	Amino Acid	1300	0.91	[0.81-1.01]	0.0661		0.96	0.554		0.83	0.322		0.85	0.0839		0.95	0.722		0.94	0.683
Ornithine	Biocrates	Amino Acid	1300	1	[0.90-1.10]	0.986		1.06	0.503		0.94	0.621		1.02	0.852		0.89	0.351		1.01	0.945
Phenylalanine	Biocrates	Amino Acid	1300	1.1	[0.95-1.27]	0.197		1.07	0.327		1.4	0.0514		1.06	0.588		0.93	0.537		1.01	0.932
Proline	Biocrates	Amino Acid	1300	1.13	[1.03-1.23]	0.0124		1.15	0.0253		1.12	0.435		1.04	0.682		1.13	0.348		1.05	0.715
Serine	Biocrates	Amino Acid	1300	0.89	[0.79-1.00]	0.0542		0.89	0.0697		0.92	0.507		1.01	0.948		0.93	0.558		0.9	0.436
Threonine	Biocrates	Amino Acid	1300	0.97	[0.89-1.06]	0.514		1	0.978		1.04	0.741		0.82	0.0391		1.05	0.716		0.98	0.853
Tryptophan	Biocrates	Amino Acid	1300	0.96	[0.87-1.06]	0.383		1.09	0.189		0.9	0.439		0.79	0.0309		0.87	0.344		0.87	0.339
Tyrosine	Biocrates	Amino Acid	1300	0.98	[0.89-1.07]	0.633		1.03	0.639		0.94	0.577		0.9	0.23		1	0.98		0.98	0.89
Valine	Biocrates	Amino Acid	1300	1.17	[1.06-1.29]	0.00177		1.21	0.00278		1.26	0.103		1.02	0.843		1.18	0.21		0.94	0.672
alpha-Aminoadipic acid	Biocrates	Biogenic Amine	629	1.16	[1.01-1.33]	0.0301		1.16	0.0301		NA	NA		NA	NA		NA	NA		NA	NA
Asymmetric dimethylarginine	Biocrates	Biogenic Amine	1300	1.15	[1.04-1.27]	0.00543		1.09	0.192		1.18	0.22		1.17	0.102		1.12	0.402		1.27	0.0889
Creatinine	Biocrates	Biogenic Amine	1300	1.05	[0.94-1.17]	0.379		1.07	0.327		0.92	0.516		0.93	0.453		1.38	0.0862		1.04	0.765
Kynurenine	Biocrates	Biogenic Amine	1300	1.15	[1.03-1.28]	0.0106		1.15	0.0239		1.01	0.937		1.04	0.716		1.19	0.164		1.15	0.329
Putrescine	Biocrates	Biogenic Amine	1300	0.97	[0.88-1.06]	0.445		0.98	0.709		0.94	0.606		0.92	0.392		0.96	0.752		1.14	0.384
Sarcosine	Biocrates	Biogenic Amine	768	0.9	[0.81-1.01]	0.0626		0.93	0.262		NA	NA		NA	NA		0.8	0.063		NA	NA
Serotonin	Biocrates	Biogenic Amine	1161	0.98	[0.83-1.15]	0.802		0.96	0.629		0.98	0.883		1	0.963		NA	NA		1.02	0.899
Symmetric dimethylarginine	Biocrates	Biogenic Amine	768	1.07	[0.94-1.21]	0.332		1.07	0.316		NA	NA		NA	NA		1.02	0.913		NA	NA
Taurine	Biocrates	Biogenic Amine	1300	0.99	[0.84-1.16]	0.899		1.01	0.956		0.98	0.823		0.89	0.253		0.95	0.717		1.29	0.0791
trans-4-Hydroxyproline	Biocrates	Biogenic Amine	1300	1.06	[0.98-1.15]	0.168		1.05	0.36		1.02	0.895		1.07	0.484		1.15	0.279		1.04	0.757
lysoPC a C16:0	Biocrates	Glycerophospholipid	1304	0.81	[0.70-0.94]	0.00541		0.83	0.0232		0.85	0.208		0.78	0.0615		0.92	0.534		1.06	0.652
lysoPC a C16:1	Biocrates	Glycerophospholipid	1304	0.89	[0.79-1.00]	0.0446		0.91	0.187		0.98	0.865		0.68	0.0161		0.87	0.315		1.1	0.443
lysoPC a C17:0	Biocrates	Glycerophospholipid	1304	0.84	[0.75-0.95]	0.00619		0.87	0.0415		0.8	0.0855		0.73	0.0206		1.09	0.505		0.97	0.801
lysoPC a C18:0	Biocrates	Glycerophospholipid	1304	0.81	[0.71-0.93]	0.00337		0.82	0.00777		0.74	0.0335		0.87	0.271		0.98	0.886		1.03	0.83
lysoPC a C18:1	Biocrates	Glycerophospholipid	1304	0.77	[0.69-0.87]	1.6e-05		0.77	0.000275		0.79	0.0482		0.78	0.0538		0.86	0.231		1	0.98
lysoPC a C18:2	Biocrates	Glycerophospholipid	1304	0.77	[0.70-0.86]	9.65e-07		0.76	6.6e-05		0.75	0.0125		0.83	0.0644		0.93	0.577		0.87	0.298
lysoPC a C20:3	Biocrates	Glycerophospholipid	1304	0.99	[0.89-1.10]	0.877		1.02	0.806		1.04	0.722		0.93	0.441		0.9	0.455		1.06	0.624
lysoPC a C20:4	Biocrates	Glycerophospholipid	1304	0.89	[0.79-1.00]	0.0525		0.93	0.257		0.95	0.635		0.84	0.0787		0.92	0.496		1	0.998
lysoPC a C26:0	Biocrates	Glycerophospholipid	532	1.01	[0.81-1.26]	0.939		NA	NA		0.93	0.725		1.07	0.632		NA	NA		0.96	0.836
lysoPC a C26:1	Biocrates	Glycerophospholipid	532	0.9	[0.73-1.10]	0.29		NA	NA		0.9	0.585		0.99	0.916		NA	NA		0.78	0.162
lysoPC a C28:0	Biocrates	Glycerophospholipid	532	0.96	[0.77-1.18]	0.689		NA	NA		0.95	0.762		0.98	0.904		NA	NA		0.95	0.752
lysoPC a C28:1	Biocrates	Glycerophospholipid	532	0.94	[0.78-1.13]	0.485		NA	NA		0.85	0.314		0.89	0.378		NA	NA		1.11	0.454
PC aa C24:0	Biocrates	Glycerophospholipid	532	0.95	[0.79-1.15]	0.597		NA	NA		0.94	0.759		1	0.973		NA	NA		0.87	0.412
PC aa C26:0	Biocrates	Glycerophospholipid	417	1.14	[0.90-1.44]	0.282		NA	NA		0.88	0.575		NA	NA		NA	NA		NA	NA
PC aa C28:1	Biocrates	Glycerophospholipid	1304	0.88	[0.80-0.97]	0.0111		0.88	0.0697		0.93	0.527		0.88	0.229		0.84	0.198		0.95	0.711
PC aa C30:0	Biocrates	Glycerophospholipid	1304	0.96	[0.87-1.04]	0.311		0.98	0.708		0.95	0.694		0.98	0.829		0.82	0.103		1.01	0.943
PC aa C30:2	Biocrates	Glycerophospholipid	115	1.01	[0.75-1.34]	0.963		NA	NA		NA	NA		NA	NA		NA	NA		NA	NA
PC aa C32:0	Biocrates	Glycerophospholipid	1304	0.95	[0.86-1.05]	0.3		1	0.946		0.87	0.228		1.03	0.802		0.81	0.106		0.94	0.643
PC aa C32:1	Biocrates	Glycerophospholipid	1304	1.04	[0.95-1.13]	0.415		1.09	0.18		1.07	0.589		1.05	0.568		0.77	0.0448		1.01	0.934
PC aa C32:2	Biocrates	Glycerophospholipid	1304	0.94	[0.85-1.04]	0.224		0.95	0.455		1.11	0.385		0.92	0.356		0.8	0.0817		0.99	0.925
PC aa C32:3	Biocrates	Glycerophospholipid	1304	0.84	[0.73-0.96]	0.00845		0.87	0.075		0.82	0.232		0.78	0.0987		0.95	0.726		0.9	0.517
PC aa C34:1	Biocrates	Glycerophospholipid	1304	1	[0.92-1.09]	0.946		1.05	0.424		0.95	0.691		1.02	0.817		0.78	0.0516		1.01	0.932
PC aa C34:2	Biocrates	Glycerophospholipid	1304	0.93	[0.83-1.05]	0.238		1.04	0.624		0.85	0.175		1	0.987		0.92	0.534		0.83	0.171
PC aa C34:3	Biocrates	Glycerophospholipid	1304	0.94	[0.85-1.04]	0.226		0.98	0.768		1.02	0.892		0.93	0.476		0.82	0.146		0.9	0.442
PC aa C34:4	Biocrates	Glycerophospholipid	1304	0.96	[0.88-1.06]	0.463		1	0.971		1.11	0.399		0.87	0.139		0.82	0.118		1.07	0.651
PC aa C36:0	Biocrates	Glycerophospholipid	1304	0.84	[0.75-0.94]	0.00302		0.87	0.0425		0.7	0.00478		0.9	0.257		0.87	0.239		1.11	0.429
PC aa C36:1	Biocrates	Glycerophospholipid	1304	1	[0.91-1.09]	0.938		1.02	0.715		0.89	0.352		1.06	0.552		0.86	0.236		1.03	0.854
PC aa C36:2	Biocrates	Glycerophospholipid	1304	0.94	[0.86-1.04]	0.237		0.98	0.749		0.81	0.0935		1.06	0.527		0.89	0.385		0.86	0.267
PC aa C36:3	Biocrates	Glycerophospholipid	1304	1	[0.91-1.09]	0.921		1.04	0.486		1.05	0.68		1.01	0.955		0.79	0.0684		0.92	0.543
PC aa C36:4	Biocrates	Glycerophospholipid	1304	0.98	[0.89-1.08]	0.747		1.07	0.278		0.98	0.904		0.94	0.509		0.82	0.124		0.92	0.543
PC aa C36:5	Biocrates	Glycerophospholipid	1304	0.96	[0.87-1.05]	0.331		0.93	0.25		0.95	0.687		0.99	0.893		0.86	0.199		1.19	0.239
PC aa C36:6	Biocrates	Glycerophospholipid	1304	0.93	[0.85-1.02]	0.114		0.93	0.296		0.87	0.246		0.89	0.246		0.84	0.151		1.27	0.125
PC aa C38:0	Biocrates	Glycerophospholipid	1304	0.84	[0.76-0.93]	0.00114		0.86	0.0353		0.66	0.00124		0.89	0.245		0.84	0.221		1.13	0.389
PC aa C38:1	Biocrates	Glycerophospholipid	532	0.86	[0.73-1.01]	0.0601		NA	NA		0.74	0.0143		0.9	0.289		NA	NA		1.06	0.663
PC aa C38:3	Biocrates	Glycerophospholipid	1304	1.12	[1.02-1.23]	0.0142		1.18	0.00577		1.05	0.67		1.08	0.411		0.93	0.596		1.05	0.714
PC aa C38:4	Biocrates	Glycerophospholipid	1304	1.05	[0.95-1.16]	0.359		1.1	0.114		0.99	0.925		1.01	0.904		0.94	0.626		0.96	0.791
PC aa C38:5	Biocrates	Glycerophospholipid	1304	0.93	[0.85-1.02]	0.126		0.95	0.401		0.85	0.185		0.97	0.782		0.76	0.0416		1.07	0.614
PC aa C38:6	Biocrates	Glycerophospholipid	1304	0.94	[0.85-1.03]	0.174		0.98	0.805		0.72	0.0097		0.9	0.253		0.87	0.262		1.33	0.0603
PC aa C40:1	Biocrates	Glycerophospholipid	1304	0.87	[0.78-0.96]	0.00453		0.86	0.0214		0.88	0.284		0.87	0.198		0.88	0.297		1.01	0.956
PC aa C40:2	Biocrates	Glycerophospholipid	1304	0.87	[0.78-0.98]	0.0191		0.88	0.05		0.74	0.0511		1	0.969		0.87	0.265		0.95	0.69
PC aa C40:3	Biocrates	Glycerophospholipid	1304	0.89	[0.79-1.00]	0.0449		0.94	0.299		0.8	0.114		1	0.981		0.73	0.018		0.94	0.634
PC aa C40:4	Biocrates	Glycerophospholipid	1304	1.03	[0.94-1.12]	0.521		1.11	0.0685		1.01	0.951		0.99	0.899		0.82	0.127		0.92	0.498
PC aa C40:5	Biocrates	Glycerophospholipid	1304	1	[0.91-1.09]	0.994		1.07	0.305		0.8	0.0812		1.04	0.648		0.83	0.159		1	0.997
PC aa C40:6	Biocrates	Glycerophospholipid	1304	1.02	[0.92-1.12]	0.743		1.06	0.337		0.7	0.00664		1.03	0.798		0.96	0.76		1.29	0.0911
PC aa C42:0	Biocrates	Glycerophospholipid	1304	0.84	[0.76-0.93]	0.000893		0.82	0.00132		0.68	0.0038		0.98	0.806		0.78	0.0736		1.15	0.279
PC aa C42:1	Biocrates	Glycerophospholipid	1304	0.83	[0.75-0.93]	0.000627		0.85	0.00961		0.73	0.0107		0.89	0.223		0.78	0.0646		1.14	0.315
PC aa C42:2	Biocrates	Glycerophospholipid	1304	0.82	[0.73-0.92]	0.0011		0.8	0.000967		0.78	0.0648		0.94	0.504		0.78	0.0514		1.18	0.218
PC aa C42:4	Biocrates	Glycerophospholipid	1304	0.95	[0.86-1.06]	0.4		0.99	0.801		0.86	0.326		1.12	0.317		0.86	0.211		0.87	0.254
PC aa C42:5	Biocrates	Glycerophospholipid	1304	0.93	[0.83-1.04]	0.211		0.96	0.578		0.76	0.0456		1.07	0.49		0.79	0.0647		0.97	0.781
PC aa C42:6	Biocrates	Glycerophospholipid	1304	0.86	[0.79-0.95]	0.0019		0.9	0.0982		0.77	0.0277		0.91	0.364		0.72	0.0175		0.96	0.718
PC ae C30:0	Biocrates	Glycerophospholipid	1304	0.91	[0.83-1.00]	0.0479		0.89	0.0932		0.91	0.401		0.88	0.228		1	0.988		0.98	0.895
PC ae C30:1	Biocrates	Glycerophospholipid	532	0.93	[0.77-1.12]	0.439		NA	NA		0.87	0.419		0.96	0.719		NA	NA		0.97	0.853
PC ae C30:2	Biocrates	Glycerophospholipid	772	0.99	[0.84-1.17]	0.94		0.98	0.812		NA	NA		NA	NA		1.04	0.772		NA	NA
PC ae C32:1	Biocrates	Glycerophospholipid	1304	0.86	[0.77-0.96]	0.00658		0.86	0.0252		0.84	0.126		0.95	0.599		0.9	0.399		0.94	0.651
PC ae C32:2	Biocrates	Glycerophospholipid	1304	0.78	[0.69-0.89]	0.000127		0.82	0.00583		0.77	0.0301		0.85	0.18		0.85	0.251		0.91	0.48
PC ae C34:0	Biocrates	Glycerophospholipid	1304	0.95	[0.86-1.06]	0.387		1	0.971		0.92	0.5		0.83	0.111		1.03	0.789		0.97	0.8
PC ae C34:1	Biocrates	Glycerophospholipid	1304	0.93	[0.83-1.04]	0.182		0.95	0.425		0.92	0.468		0.91	0.358		0.97	0.774		0.98	0.88
PC ae C34:2	Biocrates	Glycerophospholipid	1304	0.78	[0.70-0.87]	8.47e-06		0.83	0.00453		0.77	0.0232		0.8	0.0221		0.91	0.481		0.82	0.164
PC ae C34:3	Biocrates	Glycerophospholipid	1304	0.75	[0.68-0.83]	2.61e-08		0.78	7.71e-05		0.73	0.005		0.82	0.0337		0.81	0.104		0.84	0.24
PC ae C36:0	Biocrates	Glycerophospholipid	1304	0.89	[0.81-0.98]	0.0183		0.88	0.0564		0.87	0.24		0.93	0.462		0.86	0.24		1	0.988
PC ae C36:1	Biocrates	Glycerophospholipid	1304	0.94	[0.84-1.05]	0.267		0.98	0.732		0.88	0.414		0.87	0.219		1.01	0.924		0.94	0.667
PC ae C36:2	Biocrates	Glycerophospholipid	1304	0.87	[0.78-0.97]	0.0116		0.92	0.2		0.79	0.0767		0.85	0.122		1.03	0.789		0.79	0.128
PC ae C36:3	Biocrates	Glycerophospholipid	1304	0.82	[0.73-0.91]	0.000212		0.88	0.0433		0.8	0.0583		0.8	0.0332		0.87	0.289		0.86	0.301
PC ae C36:4	Biocrates	Glycerophospholipid	1304	0.91	[0.82-1.01]	0.0679		1	0.992		0.86	0.211		0.86	0.108		0.86	0.247		0.88	0.377
PC ae C36:5	Biocrates	Glycerophospholipid	1304	0.88	[0.80-0.96]	0.00378		0.93	0.217		0.79	0.0453		0.89	0.194		0.78	0.056		0.94	0.686
PC ae C38:0	Biocrates	Glycerophospholipid	1304	0.84	[0.76-0.93]	0.00117		0.86	0.025		0.77	0.0306		0.84	0.0925		0.81	0.101		1.14	0.375
PC ae C38:1	Biocrates	Glycerophospholipid	532	0.91	[0.77-1.08]	0.289		NA	NA		0.85	0.386		0.96	0.729		NA	NA		0.89	0.384
PC ae C38:2	Biocrates	Glycerophospholipid	1304	0.89	[0.80-0.99]	0.0261		0.9	0.11		0.76	0.132		0.96	0.724		0.9	0.37		0.92	0.555
PC ae C38:3	Biocrates	Glycerophospholipid	1304	1.04	[0.93-1.16]	0.538		1.09	0.213		1.04	0.766		0.93	0.543		1.01	0.909		0.95	0.727
PC ae C38:4	Biocrates	Glycerophospholipid	1304	0.98	[0.88-1.09]	0.719		1.06	0.383		0.93	0.517		0.88	0.195		1.02	0.881		0.88	0.38
PC ae C38:5	Biocrates	Glycerophospholipid	1304	0.88	[0.80-0.97]	0.0109		0.94	0.277		0.79	0.0525		0.86	0.112		0.85	0.246		0.98	0.863
PC ae C38:6	Biocrates	Glycerophospholipid	1304	0.85	[0.77-0.93]	0.000506		0.88	0.0423		0.69	0.00279		0.87	0.158		0.75	0.0409		1.11	0.436
PC ae C40:1	Biocrates	Glycerophospholipid	1304	0.81	[0.73-0.90]	4.57e-05		0.86	0.0177		0.72	0.00551		0.86	0.137		0.74	0.0172		0.99	0.925
PC ae C40:2	Biocrates	Glycerophospholipid	1304	0.95	[0.86-1.05]	0.352		0.97	0.623		0.84	0.154		0.92	0.451		0.94	0.635		1.19	0.218
PC ae C40:3	Biocrates	Glycerophospholipid	1304	0.91	[0.81-1.02]	0.0938		0.9	0.141		0.84	0.279		1	0.978		0.94	0.608		0.92	0.585
PC ae C40:4	Biocrates	Glycerophospholipid	1304	0.97	[0.88-1.06]	0.481		0.98	0.774		0.86	0.314		0.98	0.84		0.98	0.9		0.97	0.826
PC ae C40:5	Biocrates	Glycerophospholipid	1304	0.9	[0.81-0.99]	0.0304		0.91	0.103		0.74	0.0299		0.93	0.501		0.9	0.41		1.08	0.551
PC ae C40:6	Biocrates	Glycerophospholipid	1304	0.88	[0.79-0.97]	0.012		0.92	0.198		0.66	0.00146		0.86	0.152		0.95	0.702		1.13	0.379
PC ae C42:0	Biocrates	Glycerophospholipid	254	0.95	[0.79-1.14]	0.578		NA	NA		NA	NA		NA	NA		NA	NA		NA	NA
PC ae C42:1	Biocrates	Glycerophospholipid	1304	0.92	[0.84-1.01]	0.0778		0.97	0.665		0.82	0.176		0.86	0.186		0.76	0.0369		1.02	0.854
PC ae C42:2	Biocrates	Glycerophospholipid	1304	0.89	[0.80-1.00]	0.0482		0.93	0.26		0.67	0.00196		0.99	0.903		0.88	0.312		1.07	0.625
PC ae C42:3	Biocrates	Glycerophospholipid	1304	0.82	[0.74-0.92]	0.000417		0.83	0.00491		0.7	0.00525		0.9	0.303		0.85	0.165		1.11	0.446
PC ae C42:4	Biocrates	Glycerophospholipid	1304	0.92	[0.84-1.00]	0.0595		0.88	0.0334		0.89	0.3		0.94	0.552		0.97	0.781		1.09	0.509
PC ae C42:5	Biocrates	Glycerophospholipid	1304	0.9	[0.83-0.99]	0.0229		0.91	0.101		0.76	0.0274		0.94	0.519		0.86	0.239		1.07	0.615
PC ae C44:3	Biocrates	Glycerophospholipid	1304	0.92	[0.83-1.02]	0.108		0.9	0.158		0.76	0.0466		1.05	0.678		0.86	0.19		1.1	0.448
PC ae C44:4	Biocrates	Glycerophospholipid	1304	0.9	[0.82-0.99]	0.0229		0.89	0.0608		0.87	0.19		0.96	0.634		0.86	0.197		1.06	0.656
PC ae C44:5	Biocrates	Glycerophospholipid	1304	0.91	[0.84-0.99]	0.0344		0.91	0.104		0.8	0.0492		0.98	0.847		0.86	0.228		1.09	0.494
PC ae C44:6	Biocrates	Glycerophospholipid	1304	0.88	[0.81-0.96]	0.00527		0.87	0.0142		0.76	0.0177		0.98	0.838		0.82	0.121		1.14	0.31
SM (OH) C14:1	Biocrates	Sphingolipid	1304	0.91	[0.82-1.00]	0.0536		0.9	0.147		0.84	0.144		0.93	0.515		0.96	0.758		0.97	0.808
SM (OH) C16:1	Biocrates	Sphingolipid	1304	0.94	[0.85-1.04]	0.248		0.96	0.54		0.82	0.11		0.89	0.307		1.08	0.562		0.99	0.941
SM (OH) C22:1	Biocrates	Sphingolipid	1304	0.89	[0.81-0.98]	0.0212		0.88	0.0516		0.94	0.607		0.9	0.273		1	0.982		0.87	0.339
SM (OH) C22:2	Biocrates	Sphingolipid	1304	0.82	[0.73-0.92]	0.00114		0.85	0.0236		0.78	0.0728		0.84	0.108		0.95	0.685		0.88	0.351
SM (OH) C24:1	Biocrates	Sphingolipid	1304	0.88	[0.80-0.97]	0.00897		0.89	0.0714		0.9	0.309		0.85	0.0845		0.95	0.737		0.95	0.678
SM C16:0	Biocrates	Sphingolipid	1304	0.89	[0.82-0.97]	0.00994		0.86	0.0166		0.78	0.0332		1.06	0.59		0.86	0.246		1.01	0.914
SM C16:1	Biocrates	Sphingolipid	1304	0.88	[0.80-0.98]	0.018		0.91	0.17		0.7	0.0165		0.98	0.826		0.9	0.462		0.87	0.365
SM C18:0	Biocrates	Sphingolipid	1304	1.03	[0.94-1.13]	0.557		1.03	0.643		0.94	0.602		1	0.972		1.1	0.441		1.08	0.642
SM C18:1	Biocrates	Sphingolipid	1304	0.98	[0.88-1.09]	0.656		1.02	0.777		0.77	0.0897		0.96	0.705		1.11	0.439		0.87	0.404
SM C20:2	Biocrates	Sphingolipid	1304	0.91	[0.77-1.07]	0.258		1.04	0.605		0.69	0.102		0.71	0.106		0.98	0.884		0.84	0.261
SM C24:0	Biocrates	Sphingolipid	1304	0.92	[0.84-1.01]	0.0802		0.92	0.165		0.94	0.537		0.98	0.857		0.84	0.194		0.98	0.897
SM C24:1	Biocrates	Sphingolipid	1304	0.88	[0.77-1.00]	0.0424		0.9	0.0933		0.84	0.116		1.02	0.818		0.77	0.0769		1.14	0.362
SM C26:0	Biocrates	Sphingolipid	1304	0.87	[0.79-0.96]	0.00768		0.88	0.038		0.88	0.211		0.88	0.171		0.83	0.187		1.02	0.888
SM C26:1	Biocrates	Sphingolipid	1304	0.88	[0.78-0.98]	0.0219		0.89	0.0468		0.77	0.0221		0.94	0.53		0.82	0.152		1.27	0.0835
Sum of Hexoses	Biocrates	Sugar	1305	1.09	[0.99-1.20]	0.075		1.13	0.105		1.21	0.114		1.31	0.00875		1.02	0.854		0.78	0.0992
Acetylcarnitine/Carnitine	Biocrates	Sum or ratios of metabolites	1304	0.95	[0.87-1.03]	0.203		0.94	0.286		1.04	0.744		0.92	0.371		1.06	0.67		0.79	0.111
ADMA/Arginine	Biocrates	Sum or ratios of metabolites	1300	0.99	[0.87-1.12]	0.872		0.92	0.366		1.14	0.264		1.03	0.804		0.95	0.714		1.19	0.249
Branched chain amino acids	Biocrates	Sum or ratios of metabolites	1300	1.12	[1.01-1.23]	0.0259		1.18	0.00998		1.25	0.0937		0.93	0.482		1.1	0.482		0.94	0.69
C16+C18/C0	Biocrates	Sum or ratios of metabolites	1304	0.92	[0.81-1.04]	0.193		0.92	0.244		0.96	0.722		0.98	0.805		0.8	0.098		1.2	0.228
C2+C3/C0	Biocrates	Sum or ratios of metabolites	1208	0.95	[0.87-1.03]	0.221		0.94	0.316		1.13	0.48		0.92	0.408		1.07	0.599		0.78	0.0935
Citrulline/Arginine	Biocrates	Sum or ratios of metabolites	1300	0.87	[0.77-0.99]	0.0292		0.86	0.0915		0.92	0.485		0.85	0.142		0.96	0.78		0.98	0.875
Citrulline/Ornithine	Biocrates	Sum or ratios of metabolites	1300	0.98	[0.90-1.08]	0.729		0.95	0.518		0.95	0.656		0.95	0.569		1.17	0.16		0.98	0.886
DMA/Arginine	Biocrates	Sum or ratios of metabolites	768	0.9	[0.76-1.06]	0.214		0.9	0.265		NA	NA		NA	NA		0.93	0.58		NA	NA
Essential amino acids	Biocrates	Sum or ratios of metabolites	1300	1.05	[0.95-1.16]	0.333		1.13	0.0537		1.17	0.284		0.87	0.163		0.99	0.959		0.94	0.673
Fischer Ratio	Biocrates	Sum or ratios of metabolites	1300	1.18	[1.09-1.29]	0.000125		1.21	0.0023		1.35	0.0144		1.04	0.655		1.28	0.0455		0.97	0.817
Glucogenic amino acids	Biocrates	Sum or ratios of metabolites	1300	0.97	[0.86-1.09]	0.574		0.99	0.882		0.95	0.701		1.03	0.825		0.9	0.37		0.96	0.795
Kynurenine/Tryptophan	Biocrates	Sum or ratios of metabolites	1300	1.16	[1.05-1.27]	0.0022		1.09	0.203		1.09	0.494		1.23	0.0553		1.31	0.0497		1.21	0.153
LysoPC/PC	Biocrates	Sum or ratios of metabolites	1304	0.78	[0.68-0.90]	0.000618		0.73	0.000344		0.86	0.306		0.8	0.0632		1.04	0.805		1.05	0.71
MUFA/SFA	Biocrates	Sum or ratios of metabolites	1304	1.17	[1.04-1.32]	0.0108		1.24	0.0084		1.19	0.256		1.19	0.11		0.9	0.455		0.96	0.766
Non Essential amino acids	Biocrates	Sum or ratios of metabolites	1300	1.01	[0.90-1.14]	0.819		1.03	0.679		0.96	0.748		1.03	0.764		0.99	0.952		0.97	0.837
Ornithine/Arginine	Biocrates	Sum or ratios of metabolites	1300	0.88	[0.77-1.02]	0.0817		0.89	0.266		0.98	0.862		0.87	0.236		0.86	0.228		1	0.984
PUFA	Biocrates	Sum or ratios of metabolites	1304	0.93	[0.85-1.02]	0.136		1	0.961		0.83	0.13		0.97	0.756		0.8	0.0894		0.92	0.558
PUFA/MUFA	Biocrates	Sum or ratios of metabolites	1304	0.96	[0.88-1.06]	0.408		0.98	0.718		0.88	0.349		0.96	0.65		1.11	0.392		0.9	0.432
PUFA/SFA	Biocrates	Sum or ratios of metabolites	1304	1.19	[1.02-1.39]	0.0246		1.29	0.00489		1.07	0.689		1.23	0.104		0.96	0.788		0.86	0.255
SDMA/Arginine	Biocrates	Sum or ratios of metabolites	768	0.9	[0.77-1.05]	0.185		0.9	0.269		NA	NA		NA	NA		0.9	0.444		NA	NA
SFA	Biocrates	Sum or ratios of metabolites	1304	0.81	[0.70-0.93]	0.00258		0.83	0.0167		0.8	0.0817		0.79	0.0699		0.92	0.519		1.04	0.729
Tyrosine/Phenylalanine	Biocrates	Sum or ratios of metabolites	1300	0.91	[0.82-1.01]	0.0766		0.98	0.738		0.74	0.0275		0.81	0.0458		1.09	0.483		0.96	0.797
(N(1) + N(8))-acetylspermidine	Metabolon	Amino Acid	798	0.925253	[0.83-1.04]	0.176458		0.941886	0.356387		0.86711	0.255018		NA	NA		NA	NA		NA	NA
1-carboxyethylisoleucine	Metabolon	Amino Acid	798	1.12355	[1.00-1.26]	0.0423553		1.11748	0.0974392		1.14039	0.237398		NA	NA		NA	NA		NA	NA
1-carboxyethylleucine	Metabolon	Amino Acid	798	1.14518	[1.02-1.29]	0.0252007		1.09452	0.197778		1.30722	0.0283333		NA	NA		NA	NA		NA	NA
1-carboxyethylphenylalanine	Metabolon	Amino Acid	798	1.25469	[1.11-1.42]	0.000330375		1.20565	0.0115374		1.39549	0.00715486		NA	NA		NA	NA		NA	NA
1-carboxyethyltyrosine	Metabolon	Amino Acid	798	1.08516	[0.97-1.21]	0.151149		1.04097	0.528792		1.27608	0.0582014		NA	NA		NA	NA		NA	NA
1-carboxyethylvaline	Metabolon	Amino Acid	798	1.22776	[1.09-1.38]	0.000564899		1.22114	0.00363288		1.24778	0.0632559		NA	NA		NA	NA		NA	NA
1-methyl-4-imidazoleacetate	Metabolon	Amino Acid	798	1.08591	[0.98-1.21]	0.12558		1.05996	0.331547		1.20162	0.149213		NA	NA		NA	NA		NA	NA
1-methylhistidine	Metabolon	Amino Acid	798	1.03822	[0.94-1.15]	0.476761		1.06321	0.307474		0.957566	0.695403		NA	NA		NA	NA		NA	NA
1-ribosyl-imidazoleacetate*	Metabolon	Amino Acid	798	1.07143	[0.96-1.19]	0.198811		1.0797	0.213995		1.0459	0.680304		NA	NA		NA	NA		NA	NA
2-aminoadipate	Metabolon	Amino Acid	798	1.1583	[1.04-1.29]	0.00904931		1.14444	0.0342882		1.2091	0.119038		NA	NA		NA	NA		NA	NA
2-aminobutyrate	Metabolon	Amino Acid	798	0.905803	[0.82-1.01]	0.0625288		0.903815	0.0970391		0.91212	0.395846		NA	NA		NA	NA		NA	NA
2-hydroxy-3-methylvalerate	Metabolon	Amino Acid	798	1.14937	[1.02-1.29]	0.0174668		1.13233	0.0590604		1.21617	0.130642		NA	NA		NA	NA		NA	NA
2-hydroxybutyrate/2-hydroxyisobutyrate	Metabolon	Amino Acid	798	1.075	[0.96-1.20]	0.194934		1.0223	0.735179		1.23432	0.0561321		NA	NA		NA	NA		NA	NA
2-hydroxyphenylacetate	Metabolon	Amino Acid	798	1.1774	[1.06-1.31]	0.00222147		1.18334	0.00540047		1.15664	0.199637		NA	NA		NA	NA		NA	NA
2-methylbutyrylcarnitine (C5)	Metabolon	Amino Acid	798	1.08523	[0.98-1.20]	0.124025		1.05672	0.355723		1.20024	0.121282		NA	NA		NA	NA		NA	NA
2-methylserine	Metabolon	Amino Acid	798	1.02671	[0.92-1.14]	0.6277		1.04189	0.473413		0.895197	0.528331		NA	NA		NA	NA		NA	NA
2-oxoadipate	Metabolon	Amino Acid	798	1.02619	[0.92-1.14]	0.643695		1.01471	0.817786		1.06743	0.583935		NA	NA		NA	NA		NA	NA
2-oxoarginine*	Metabolon	Amino Acid	798	1.07539	[0.97-1.20]	0.184215		1.0321	0.601895		1.29172	0.0507859		NA	NA		NA	NA		NA	NA
2,3-dihydroxy-5-methylthio-4-pentenoate (DMTPA)*	Metabolon	Amino Acid	798	1.12945	[1.01-1.26]	0.0349855		1.14101	0.042836		1.08696	0.507257		NA	NA		NA	NA		NA	NA
3-(4-hydroxyphenyl)lactate	Metabolon	Amino Acid	798	1.06361	[0.95-1.19]	0.278337		1.06184	0.34247		1.0712	0.59824		NA	NA		NA	NA		NA	NA
3-hydroxy-2-ethylpropionate	Metabolon	Amino Acid	798	1.05449	[0.95-1.17]	0.322036		1.05395	0.391223		1.05626	0.620029		NA	NA		NA	NA		NA	NA
3-hydroxyisobutyrate	Metabolon	Amino Acid	798	1.05676	[0.95-1.17]	0.294137		1.03931	0.519893		1.11756	0.313751		NA	NA		NA	NA		NA	NA
3-indoxyl sulfate	Metabolon	Amino Acid	798	1.07504	[0.97-1.19]	0.148251		1.09602	0.098519		0.984403	0.894107		NA	NA		NA	NA		NA	NA
3-methoxytyramine sulfate	Metabolon	Amino Acid	798	1.01311	[0.91-1.13]	0.810811		0.989233	0.86067		1.1022	0.403103		NA	NA		NA	NA		NA	NA
3-methoxytyrosine	Metabolon	Amino Acid	798	1.03735	[0.93-1.15]	0.501248		1.02786	0.650705		1.07597	0.547067		NA	NA		NA	NA		NA	NA
3-methyl-2-oxobutyrate	Metabolon	Amino Acid	798	1.12937	[1.00-1.27]	0.0462815		1.10716	0.128532		1.24206	0.144201		NA	NA		NA	NA		NA	NA
3-methyl-2-oxovalerate	Metabolon	Amino Acid	798	1.14878	[1.02-1.30]	0.024581		1.16813	0.0265162		1.08274	0.54422		NA	NA		NA	NA		NA	NA
3-methylglutaconate	Metabolon	Amino Acid	798	1.08009	[0.97-1.20]	0.165954		1.03044	0.635134		1.27074	0.0479881		NA	NA		NA	NA		NA	NA
3-methylglutarylcarnitine (2)	Metabolon	Amino Acid	798	1.07011	[0.96-1.19]	0.203573		1.06554	0.292362		1.0866	0.466621		NA	NA		NA	NA		NA	NA
3-methylhistidine	Metabolon	Amino Acid	798	1.07531	[0.97-1.19]	0.15385		1.06065	0.302746		1.13346	0.265628		NA	NA		NA	NA		NA	NA
4-acetamidobutanoate	Metabolon	Amino Acid	798	1.11031	[1.00-1.24]	0.0549554		1.10722	0.0930051		1.12338	0.350043		NA	NA		NA	NA		NA	NA
4-guanidinobutanoate	Metabolon	Amino Acid	798	1.11995	[0.99-1.26]	0.066556		1.12708	0.0905191		1.09716	0.465095		NA	NA		NA	NA		NA	NA
4-hydroxyglutamate	Metabolon	Amino Acid	798	1.18664	[1.07-1.32]	0.00122967		1.16233	0.00979351		1.30271	0.0351679		NA	NA		NA	NA		NA	NA
4-hydroxyphenylacetate	Metabolon	Amino Acid	798	1.12698	[1.02-1.25]	0.0237056		1.13016	0.0392018		1.11484	0.349912		NA	NA		NA	NA		NA	NA
4-hydroxyphenylacetatoylcarnitine	Metabolon	Amino Acid	798	1.11	[1.00-1.23]	0.045066		1.10724	0.0793188		1.12142	0.330412		NA	NA		NA	NA		NA	NA
4-hydroxyphenylpyruvate	Metabolon	Amino Acid	798	0.99905	[0.88-1.14]	0.988672		0.982564	0.823801		1.04243	0.74219		NA	NA		NA	NA		NA	NA
4-imidazoleacetate	Metabolon	Amino Acid	798	0.982018	[0.88-1.09]	0.734897		1.00733	0.905591		0.906782	0.370994		NA	NA		NA	NA		NA	NA
4-methoxyphenol sulfate	Metabolon	Amino Acid	798	1.03085	[0.93-1.15]	0.576342		1.04438	0.490981		0.992394	0.943437		NA	NA		NA	NA		NA	NA
4-methyl-2-oxopentanoate	Metabolon	Amino Acid	798	1.10467	[0.98-1.25]	0.110593		1.10608	0.149733		1.09922	0.49204		NA	NA		NA	NA		NA	NA
5-(galactosylhydroxy)-L-lysine	Metabolon	Amino Acid	798	1.09467	[0.98-1.22]	0.0944696		1.08836	0.167672		1.11687	0.335834		NA	NA		NA	NA		NA	NA
5-aminovalerate	Metabolon	Amino Acid	798	1.00851	[0.91-1.12]	0.871857		1.02163	0.716603		0.959065	0.71944		NA	NA		NA	NA		NA	NA
5-hydroxyindole sulfate	Metabolon	Amino Acid	798	1.05173	[0.95-1.16]	0.314451		1.05455	0.343712		1.04058	0.721944		NA	NA		NA	NA		NA	NA
5-hydroxylysine	Metabolon	Amino Acid	798	1.17469	[1.06-1.31]	0.00311963		1.14234	0.0266283		1.3362	0.0294255		NA	NA		NA	NA		NA	NA
5-hydroxymethyl-2-furoic acid	Metabolon	Amino Acid	635	1.01558	[0.89-1.16]	0.823811		1.01558	0.823811		NA	NA		NA	NA		NA	NA		NA	NA
5-methylthioadenosine (MTA)	Metabolon	Amino Acid	798	1.22284	[1.08-1.38]	0.00127803		1.2549	0.00138814		1.11562	0.406311		NA	NA		NA	NA		NA	NA
5-methylthioribose**	Metabolon	Amino Acid	635	1.04502	[0.93-1.18]	0.462777		1.04502	0.462777		NA	NA		NA	NA		NA	NA		NA	NA
5-oxoproline	Metabolon	Amino Acid	798	1.07685	[0.90-1.29]	0.421152		1.05493	0.644281		1.11537	0.47167		NA	NA		NA	NA		NA	NA
6-bromotryptophan	Metabolon	Amino Acid	798	1.03801	[0.94-1.15]	0.464062		1.04155	0.479973		1.02543	0.817859		NA	NA		NA	NA		NA	NA
6-oxopiperidine-2-carboxylate	Metabolon	Amino Acid	798	1.08862	[0.98-1.21]	0.109575		1.08463	0.183358		1.10102	0.370061		NA	NA		NA	NA		NA	NA
7-hydroxyindole sulfate	Metabolon	Amino Acid	635	1.07024	[0.96-1.20]	0.237438		1.07024	0.237438		NA	NA		NA	NA		NA	NA		NA	NA
Acisoga	Metabolon	Amino Acid	798	1.07738	[0.97-1.20]	0.183141		1.06805	0.302039		1.10932	0.375938		NA	NA		NA	NA		NA	NA
Alanine	Metabolon	Amino Acid	798	1.06686	[0.96-1.18]	0.223634		1.06711	0.281824		1.06598	0.569995		NA	NA		NA	NA		NA	NA
Alpha-hydroxyisocaproate	Metabolon	Amino Acid	798	1.19722	[1.06-1.36]	0.00485368		1.19654	0.0137449		1.19952	0.172308		NA	NA		NA	NA		NA	NA
Alpha-hydroxyisovalerate	Metabolon	Amino Acid	798	1.09029	[0.97-1.22]	0.138206		1.05917	0.384546		1.20758	0.136171		NA	NA		NA	NA		NA	NA
Alpha-ketobutyrate	Metabolon	Amino Acid	798	0.994378	[0.88-1.13]	0.930431		0.929781	0.345119		1.17035	0.19822		NA	NA		NA	NA		NA	NA
Alpha-ketoglutaramate*	Metabolon	Amino Acid	798	0.940524	[0.84-1.05]	0.277233		0.934321	0.289615		0.962232	0.746195		NA	NA		NA	NA		NA	NA
Anthranilate	Metabolon	Amino Acid	798	1.06037	[0.95-1.18]	0.280925		1.04816	0.438163		1.11138	0.388983		NA	NA		NA	NA		NA	NA
Argininate*	Metabolon	Amino Acid	798	1.03844	[0.93-1.16]	0.518453		0.989902	0.880024		1.20586	0.120818		NA	NA		NA	NA		NA	NA
Arginine	Metabolon	Amino Acid	798	1.1028	[0.96-1.27]	0.176926		1.18431	0.0845336		1.01063	0.921774		NA	NA		NA	NA		NA	NA
Asparagine	Metabolon	Amino Acid	798	0.888544	[0.78-1.01]	0.0752907		0.908743	0.171753		0.730333	0.134458		NA	NA		NA	NA		NA	NA
Aspartate	Metabolon	Amino Acid	798	1.3097	[1.11-1.54]	0.00111234		1.40514	0.00153111		1.17934	0.199473		NA	NA		NA	NA		NA	NA
Beta-citrylglutamate	Metabolon	Amino Acid	798	1.12145	[1.00-1.26]	0.0491577		1.15762	0.0328995		1.0313	0.780772		NA	NA		NA	NA		NA	NA
Beta-hydroxyisovalerate	Metabolon	Amino Acid	798	1.16033	[1.04-1.29]	0.00580503		1.16513	0.012527		1.14379	0.238128		NA	NA		NA	NA		NA	NA
Betaine	Metabolon	Amino Acid	798	0.915643	[0.82-1.02]	0.112782		0.978541	0.7286		0.701911	0.00808279		NA	NA		NA	NA		NA	NA
C-glycosyltryptophan	Metabolon	Amino Acid	798	1.1482	[1.03-1.28]	0.0146958		1.19677	0.00654418		1.01153	0.919712		NA	NA		NA	NA		NA	NA
Carboxyethyl-GABA	Metabolon	Amino Acid	798	0.978197	[0.86-1.11]	0.726029		1.02222	0.760337		0.847706	0.208788		NA	NA		NA	NA		NA	NA
Catechol glucuronide	Metabolon	Amino Acid	798	0.995359	[0.90-1.10]	0.929728		1.00454	0.939162		0.961715	0.734219		NA	NA		NA	NA		NA	NA
Citramalate	Metabolon	Amino Acid	798	1.01763	[0.86-1.21]	0.840083		1.01432	0.908231		1.02085	0.865184		NA	NA		NA	NA		NA	NA
Citrulline	Metabolon	Amino Acid	798	0.973257	[0.88-1.08]	0.61572		0.979987	0.743958		0.952103	0.657258		NA	NA		NA	NA		NA	NA
Creatine	Metabolon	Amino Acid	798	1.2544	[1.11-1.41]	0.000201967		1.21745	0.00405953		1.40294	0.0121265		NA	NA		NA	NA		NA	NA
Creatinine	Metabolon	Amino Acid	798	1.04143	[0.93-1.17]	0.480446		1.05626	0.388744		0.9739	0.848061		NA	NA		NA	NA		NA	NA
Cys-gly, oxidized	Metabolon	Amino Acid	798	1.00658	[0.90-1.13]	0.912525		1.05688	0.422577		0.864593	0.238445		NA	NA		NA	NA		NA	NA
Cystathionine	Metabolon	Amino Acid	798	1.16181	[1.05-1.29]	0.00451982		1.10787	0.0788359		1.4397	0.00459324		NA	NA		NA	NA		NA	NA
Cysteine	Metabolon	Amino Acid	798	0.832856	[0.71-0.98]	0.0249824		0.781334	0.00866371		1.02954	0.863613		NA	NA		NA	NA		NA	NA
Cysteine-glutathione disulfide	Metabolon	Amino Acid	798	0.769668	[0.69-0.86]	7.4194e-06		0.809052	0.00140009		0.651582	0.000790975		NA	NA		NA	NA		NA	NA
Cysteine s-sulfate	Metabolon	Amino Acid	798	1.22765	[1.07-1.41]	0.00381511		1.25918	0.00295507		1.07028	0.703692		NA	NA		NA	NA		NA	NA
Cysteine sulfinic acid	Metabolon	Amino Acid	798	1.17978	[1.04-1.34]	0.00935276		1.26729	0.0011924		0.91145	0.499831		NA	NA		NA	NA		NA	NA
Cysteinylglycine	Metabolon	Amino Acid	798	0.977801	[0.85-1.13]	0.762948		0.959941	0.628828		1.04221	0.792752		NA	NA		NA	NA		NA	NA
Cysteinylglycine disulfide*	Metabolon	Amino Acid	798	1.06858	[0.94-1.21]	0.298136		1.13958	0.0715495		0.809321	0.167073		NA	NA		NA	NA		NA	NA
Cystine	Metabolon	Amino Acid	798	1.09075	[0.97-1.22]	0.138841		1.1116	0.102554		0.999059	0.994603		NA	NA		NA	NA		NA	NA
Dimethylarginine (SDMA + ADMA)	Metabolon	Amino Acid	798	1.06931	[0.96-1.19]	0.234984		1.04644	0.472848		1.16261	0.229036		NA	NA		NA	NA		NA	NA
Dimethylglycine	Metabolon	Amino Acid	798	1.08794	[0.98-1.21]	0.115047		1.07334	0.234847		1.1502	0.249471		NA	NA		NA	NA		NA	NA
Dopamine 3-O-sulfate	Metabolon	Amino Acid	798	1.01975	[0.91-1.14]	0.723688		1.00478	0.94012		1.06852	0.557598		NA	NA		NA	NA		NA	NA
Dopamine 4-sulfate	Metabolon	Amino Acid	635	0.99195	[0.88-1.12]	0.894386		0.99195	0.894386		NA	NA		NA	NA		NA	NA		NA	NA
Ethylmalonate	Metabolon	Amino Acid	798	1.00587	[0.91-1.12]	0.912611		1.03082	0.613967		0.918302	0.464724		NA	NA		NA	NA		NA	NA
Formiminoglutamate	Metabolon	Amino Acid	798	1.34034	[1.20-1.50]	5.11296e-07		1.32513	1.51915e-05		1.40323	0.0103094		NA	NA		NA	NA		NA	NA
Gentisate	Metabolon	Amino Acid	798	0.93327	[0.84-1.03]	0.188583		0.950482	0.394296		0.87612	0.236607		NA	NA		NA	NA		NA	NA
Glutamate	Metabolon	Amino Acid	798	1.38864	[1.20-1.60]	5.79193e-06		1.38881	0.000167019		1.38828	0.0115012		NA	NA		NA	NA		NA	NA
Glutamine	Metabolon	Amino Acid	798	0.874913	[0.77-0.99]	0.0404463		0.891991	0.0900338		0.710601	0.163873		NA	NA		NA	NA		NA	NA
Glutarylcarnitine (C5-DC)	Metabolon	Amino Acid	798	1.12443	[1.01-1.25]	0.0306319		1.13438	0.0411324		1.09112	0.443234		NA	NA		NA	NA		NA	NA
Glycine	Metabolon	Amino Acid	798	0.93397	[0.84-1.04]	0.223012		0.949544	0.40902		0.875423	0.286627		NA	NA		NA	NA		NA	NA
Guanidinoacetate	Metabolon	Amino Acid	798	0.892934	[0.80-1.00]	0.0459661		0.88863	0.0598252		0.91264	0.491949		NA	NA		NA	NA		NA	NA
Guanidinosuccinate	Metabolon	Amino Acid	163	1.01907	[0.81-1.28]	0.868906		NA	NA		1.01907	0.868906		NA	NA		NA	NA		NA	NA
Histidine	Metabolon	Amino Acid	798	0.926799	[0.83-1.03]	0.171865		0.952857	0.438562		0.831475	0.13978		NA	NA		NA	NA		NA	NA
Homoarginine	Metabolon	Amino Acid	798	1.00519	[0.90-1.12]	0.926601		0.995071	0.938521		1.03969	0.739641		NA	NA		NA	NA		NA	NA
Homocitrulline	Metabolon	Amino Acid	798	1.12761	[1.01-1.25]	0.0255348		1.11079	0.0852836		1.18719	0.132126		NA	NA		NA	NA		NA	NA
Homovanillate (HVA)	Metabolon	Amino Acid	798	1.02066	[0.92-1.13]	0.692176		0.959659	0.481306		1.28018	0.0313866		NA	NA		NA	NA		NA	NA
Hydantoin-5-propionate	Metabolon	Amino Acid	798	1.24784	[1.12-1.39]	6.17084e-05		1.18574	0.00612571		1.50477	0.00122925		NA	NA		NA	NA		NA	NA
Hydroxyasparagine**	Metabolon	Amino Acid	798	1.18863	[1.06-1.34]	0.00444235		1.19126	0.0110484		1.17941	0.200994		NA	NA		NA	NA		NA	NA
Hypotaurine	Metabolon	Amino Acid	798	0.966924	[0.84-1.11]	0.626239		0.979305	0.801707		0.940174	0.618243		NA	NA		NA	NA		NA	NA
Imidazole lactate	Metabolon	Amino Acid	798	1.10373	[0.99-1.23]	0.068816		1.11426	0.0719308		1.05809	0.655066		NA	NA		NA	NA		NA	NA
Imidazole propionate	Metabolon	Amino Acid	798	1.05436	[0.95-1.17]	0.309412		1.03993	0.504501		1.10959	0.359566		NA	NA		NA	NA		NA	NA
Indole-3-carboxylate	Metabolon	Amino Acid	798	1.04602	[0.95-1.16]	0.378196		1.06281	0.2914		0.987634	0.909564		NA	NA		NA	NA		NA	NA
Indoleacetate	Metabolon	Amino Acid	798	1.04848	[0.95-1.16]	0.364188		1.11273	0.0708328		0.834542	0.123979		NA	NA		NA	NA		NA	NA
Indoleacetylglutamine	Metabolon	Amino Acid	798	1.13318	[1.02-1.26]	0.0226053		1.19723	0.0038519		0.923473	0.50586		NA	NA		NA	NA		NA	NA
Indolelactate	Metabolon	Amino Acid	798	1.18925	[1.06-1.33]	0.00301303		1.22801	0.00181642		1.04826	0.714952		NA	NA		NA	NA		NA	NA
Indolepropionate	Metabolon	Amino Acid	798	0.902157	[0.81-1.00]	0.0486776		0.905045	0.0998167		0.89392	0.275617		NA	NA		NA	NA		NA	NA
Isobutyrylcarnitine (C4)	Metabolon	Amino Acid	798	1.02727	[0.93-1.14]	0.60312		1.03326	0.574576		1.00526	0.962835		NA	NA		NA	NA		NA	NA
Isobutyrylglycine	Metabolon	Amino Acid	798	1.03368	[0.93-1.15]	0.528114		1.07521	0.226844		0.905511	0.368145		NA	NA		NA	NA		NA	NA
Isoleucine	Metabolon	Amino Acid	798	1.21406	[1.09-1.36]	0.000672921		1.21941	0.00230733		1.19643	0.130156		NA	NA		NA	NA		NA	NA
Isovalerate (i5:0)	Metabolon	Amino Acid	798	1.15697	[1.02-1.31]	0.0193733		1.14512	0.0486942		1.21288	0.191499		NA	NA		NA	NA		NA	NA
Isovalerylcarnitine (C5)	Metabolon	Amino Acid	798	1.16064	[1.04-1.30]	0.00855418		1.15454	0.0249265		1.18273	0.166747		NA	NA		NA	NA		NA	NA
Isovalerylglycine	Metabolon	Amino Acid	798	0.963051	[0.87-1.07]	0.482042		0.940295	0.318612		1.03644	0.740686		NA	NA		NA	NA		NA	NA
Kynurenate	Metabolon	Amino Acid	798	1.09699	[0.99-1.22]	0.0769744		1.11421	0.0667945		1.03359	0.773603		NA	NA		NA	NA		NA	NA
Kynurenine	Metabolon	Amino Acid	798	1.1591	[1.04-1.29]	0.00844449		1.14635	0.0303802		1.20778	0.12255		NA	NA		NA	NA		NA	NA
Lanthionine	Metabolon	Amino Acid	798	1.02321	[0.92-1.14]	0.670534		1.02278	0.714876		1.02459	0.827093		NA	NA		NA	NA		NA	NA
Leucine	Metabolon	Amino Acid	798	1.19447	[1.07-1.34]	0.0019238		1.17951	0.00986352		1.25594	0.0771784		NA	NA		NA	NA		NA	NA
Lysine	Metabolon	Amino Acid	798	1.04813	[0.94-1.17]	0.39046		1.06107	0.339749		1.00403	0.972376		NA	NA		NA	NA		NA	NA
Methionine	Metabolon	Amino Acid	798	0.978879	[0.87-1.10]	0.715269		0.976399	0.702064		0.997035	0.985897		NA	NA		NA	NA		NA	NA
Methionine sulfone	Metabolon	Amino Acid	798	1.08587	[0.97-1.21]	0.138832		1.10799	0.110625		1.02156	0.848271		NA	NA		NA	NA		NA	NA
Methionine sulfoxide	Metabolon	Amino Acid	798	1.06168	[0.94-1.20]	0.340502		1.04063	0.55012		1.24193	0.249165		NA	NA		NA	NA		NA	NA
Methylsuccinate	Metabolon	Amino Acid	798	0.875553	[0.75-1.03]	0.103443		0.939137	0.535099		0.768545	0.0615404		NA	NA		NA	NA		NA	NA
N-acetyl-1-methylhistidine*	Metabolon	Amino Acid	798	1.09048	[0.98-1.21]	0.0969945		1.08666	0.158278		1.10456	0.377259		NA	NA		NA	NA		NA	NA
N-acetyl-3-methylhistidine*	Metabolon	Amino Acid	798	1.05603	[0.95-1.17]	0.305139		1.0543	0.375501		1.06272	0.603444		NA	NA		NA	NA		NA	NA
N-acetyl-aspartyl-glutamate (NAAG)	Metabolon	Amino Acid	798	1.01886	[0.92-1.13]	0.712715		1.02731	0.635026		0.985765	0.899488		NA	NA		NA	NA		NA	NA
N-acetyl-cadaverine	Metabolon	Amino Acid	635	1.01343	[0.90-1.14]	0.818827		1.01343	0.818827		NA	NA		NA	NA		NA	NA		NA	NA
N-acetyl-isoputreanine*	Metabolon	Amino Acid	798	0.946398	[0.85-1.05]	0.318905		0.961006	0.524506		0.895894	0.354286		NA	NA		NA	NA		NA	NA
N-acetylalanine	Metabolon	Amino Acid	798	1.10649	[1.00-1.23]	0.0599126		1.0837	0.177189		1.2105	0.128587		NA	NA		NA	NA		NA	NA
N-acetylarginine	Metabolon	Amino Acid	798	1.15238	[1.04-1.28]	0.00626609		1.12627	0.0379598		1.27543	0.0467109		NA	NA		NA	NA		NA	NA
N-acetylasparagine	Metabolon	Amino Acid	798	1.14534	[1.03-1.27]	0.00982967		1.12261	0.0507075		1.23333	0.0685662		NA	NA		NA	NA		NA	NA
N-acetylcarnosine	Metabolon	Amino Acid	798	0.978432	[0.87-1.10]	0.724424		0.998928	0.987516		0.893556	0.433904		NA	NA		NA	NA		NA	NA
N-acetylcitrulline	Metabolon	Amino Acid	798	1.12972	[1.02-1.26]	0.0249353		1.08807	0.164003		1.31493	0.027819		NA	NA		NA	NA		NA	NA
N-acetylglutamate	Metabolon	Amino Acid	798	1.10422	[0.99-1.24]	0.0838345		1.09053	0.174366		1.16284	0.248297		NA	NA		NA	NA		NA	NA
N-acetylglutamine	Metabolon	Amino Acid	798	1.21094	[1.08-1.36]	0.000977285		1.13196	0.0548016		1.58576	0.000772942		NA	NA		NA	NA		NA	NA
N-acetylglycine	Metabolon	Amino Acid	798	0.900929	[0.81-1.00]	0.0448981		0.915609	0.12987		0.845466	0.149276		NA	NA		NA	NA		NA	NA
N-acetylhistamine	Metabolon	Amino Acid	635	1.15446	[1.03-1.30]	0.0166314		1.15446	0.0166314		NA	NA		NA	NA		NA	NA		NA	NA
N-acetylhistidine	Metabolon	Amino Acid	798	1.04231	[0.94-1.16]	0.430918		1.03589	0.550058		1.06758	0.574099		NA	NA		NA	NA		NA	NA
N-acetylisoleucine	Metabolon	Amino Acid	798	1.25481	[1.12-1.40]	4.75287e-05		1.25842	0.000286402		1.24236	0.0656777		NA	NA		NA	NA		NA	NA
N-acetylkynurenine (2)	Metabolon	Amino Acid	798	1.11646	[1.00-1.24]	0.0422334		1.10276	0.102136		1.18057	0.194575		NA	NA		NA	NA		NA	NA
N-acetylleucine	Metabolon	Amino Acid	798	1.1915	[1.07-1.33]	0.00161985		1.20801	0.00330991		1.14345	0.225192		NA	NA		NA	NA		NA	NA
N-acetylmethionine	Metabolon	Amino Acid	798	1.03993	[0.93-1.16]	0.491893		1.03354	0.612065		1.06124	0.614715		NA	NA		NA	NA		NA	NA
N-acetylphenylalanine	Metabolon	Amino Acid	798	1.1343	[1.02-1.26]	0.0208595		1.13749	0.0341244		1.12121	0.353985		NA	NA		NA	NA		NA	NA
N-acetylputrescine	Metabolon	Amino Acid	798	1.09973	[0.99-1.22]	0.0730287		1.08544	0.159935		1.16955	0.21855		NA	NA		NA	NA		NA	NA
N-acetylserine	Metabolon	Amino Acid	798	1.08418	[0.97-1.21]	0.152537		1.07275	0.262454		1.1345	0.333658		NA	NA		NA	NA		NA	NA
N-acetyltaurine	Metabolon	Amino Acid	798	1.13948	[1.02-1.28]	0.0237047		1.12452	0.0719457		1.195	0.153953		NA	NA		NA	NA		NA	NA
N-acetylthreonine	Metabolon	Amino Acid	798	1.13484	[1.02-1.26]	0.016446		1.15132	0.0188149		1.07876	0.497443		NA	NA		NA	NA		NA	NA
N-acetyltryptophan	Metabolon	Amino Acid	798	1.1921	[1.07-1.33]	0.00130893		1.22685	0.000767208		1.04476	0.733703		NA	NA		NA	NA		NA	NA
N-acetyltyrosine	Metabolon	Amino Acid	798	1.07663	[0.96-1.21]	0.210463		1.0393	0.567686		1.20655	0.125749		NA	NA		NA	NA		NA	NA
N-acetylvaline	Metabolon	Amino Acid	798	1.12082	[1.01-1.25]	0.033736		1.1541	0.0200394		1.01883	0.86594		NA	NA		NA	NA		NA	NA
N-alpha-acetylornithine	Metabolon	Amino Acid	635	0.929367	[0.82-1.06]	0.267745		0.929367	0.267745		NA	NA		NA	NA		NA	NA		NA	NA
N-carbamoylalanine	Metabolon	Amino Acid	635	1.07747	[0.96-1.22]	0.225022		1.07747	0.225022		NA	NA		NA	NA		NA	NA		NA	NA
N-delta-acetylornithine	Metabolon	Amino Acid	798	0.965279	[0.87-1.07]	0.499201		0.982483	0.767827		0.911913	0.392358		NA	NA		NA	NA		NA	NA
N-formylanthranilic acid	Metabolon	Amino Acid	798	1.032	[0.93-1.14]	0.535537		1.07611	0.197634		0.868987	0.226571		NA	NA		NA	NA		NA	NA
N-formylmethionine	Metabolon	Amino Acid	798	1.05382	[0.95-1.17]	0.324955		1.05493	0.365786		1.04906	0.696159		NA	NA		NA	NA		NA	NA
N-formylphenylalanine	Metabolon	Amino Acid	798	0.953321	[0.85-1.07]	0.398849		0.944337	0.371522		0.986323	0.909677		NA	NA		NA	NA		NA	NA
N-methyl-GABA	Metabolon	Amino Acid	798	0.98798	[0.89-1.09]	0.816805		0.976697	0.686286		1.03443	0.771943		NA	NA		NA	NA		NA	NA
N-methylhydroxyproline**	Metabolon	Amino Acid	798	0.952602	[0.85-1.06]	0.391256		0.987065	0.838281		0.834267	0.145178		NA	NA		NA	NA		NA	NA
N-methylproline	Metabolon	Amino Acid	798	0.949032	[0.85-1.06]	0.349378		0.985346	0.813184		0.815483	0.108642		NA	NA		NA	NA		NA	NA
N-methyltaurine	Metabolon	Amino Acid	798	1.00099	[0.90-1.11]	0.985329		0.963865	0.55274		1.122	0.287903		NA	NA		NA	NA		NA	NA
N,N-dimethyl-5-aminovalerate	Metabolon	Amino Acid	798	0.987348	[0.89-1.09]	0.805313		0.965524	0.545817		1.07521	0.523767		NA	NA		NA	NA		NA	NA
N,N,N-trimethyl-5-aminovalerate	Metabolon	Amino Acid	798	0.991294	[0.88-1.12]	0.887814		1.01137	0.874368		0.932752	0.577022		NA	NA		NA	NA		NA	NA
N2,N5-diacetylornithine	Metabolon	Amino Acid	798	0.913346	[0.82-1.02]	0.102095		0.915076	0.157882		0.907302	0.408854		NA	NA		NA	NA		NA	NA
N6-acetyllysine	Metabolon	Amino Acid	798	1.03668	[0.94-1.15]	0.484642		1.03717	0.534768		1.03506	0.747858		NA	NA		NA	NA		NA	NA
N6,N6,N6-trimethyllysine	Metabolon	Amino Acid	798	1.06054	[0.95-1.18]	0.29039		1.08982	0.167173		0.950061	0.682077		NA	NA		NA	NA		NA	NA
Ornithine	Metabolon	Amino Acid	798	1.04443	[0.92-1.19]	0.514386		1.07466	0.394448		0.996452	0.973854		NA	NA		NA	NA		NA	NA
P-cresol glucuronide*	Metabolon	Amino Acid	798	1.01517	[0.92-1.12]	0.771439		1.06578	0.278477		0.851228	0.154998		NA	NA		NA	NA		NA	NA
Phenol glucuronide	Metabolon	Amino Acid	798	1.13627	[1.03-1.26]	0.015002		1.16811	0.00831435		1.00721	0.95283		NA	NA		NA	NA		NA	NA
Phenol sulfate	Metabolon	Amino Acid	798	1.1648	[1.05-1.29]	0.00280113		1.19926	0.00149924		1.03131	0.789935		NA	NA		NA	NA		NA	NA
Phenylacetate	Metabolon	Amino Acid	798	0.968488	[0.87-1.08]	0.55335		1.00997	0.869198		0.813199	0.0985136		NA	NA		NA	NA		NA	NA
Phenylalanine	Metabolon	Amino Acid	798	1.17443	[1.05-1.32]	0.00624299		1.10982	0.113165		1.47304	0.00530578		NA	NA		NA	NA		NA	NA
Phenyllactate (PLA)	Metabolon	Amino Acid	798	1.11634	[1.00-1.25]	0.0534159		1.09583	0.147273		1.20902	0.150718		NA	NA		NA	NA		NA	NA
Phenylpyruvate	Metabolon	Amino Acid	798	1.16685	[1.04-1.30]	0.00646312		1.17869	0.0109208		1.12748	0.311283		NA	NA		NA	NA		NA	NA
Picolinate	Metabolon	Amino Acid	798	0.966823	[0.87-1.07]	0.525988		0.93195	0.247016		1.09242	0.426905		NA	NA		NA	NA		NA	NA
Pipecolate	Metabolon	Amino Acid	798	1.05457	[0.95-1.17]	0.311614		1.09041	0.14819		0.940083	0.578472		NA	NA		NA	NA		NA	NA
Pro-hydroxy-pro	Metabolon	Amino Acid	798	1.0447	[0.94-1.16]	0.423407		1.03872	0.535854		1.06798	0.586966		NA	NA		NA	NA		NA	NA
Proline	Metabolon	Amino Acid	798	1.15745	[1.04-1.29]	0.00955245		1.16989	0.0129997		1.10918	0.409286		NA	NA		NA	NA		NA	NA
Pyroglutamine*	Metabolon	Amino Acid	798	0.920357	[0.81-1.05]	0.209438		0.919153	0.255241		0.925083	0.595103		NA	NA		NA	NA		NA	NA
S-1-pyrroline-5-carboxylate	Metabolon	Amino Acid	798	1.02871	[0.92-1.15]	0.611664		1.05325	0.418721		0.956013	0.691062		NA	NA		NA	NA		NA	NA
S-adenosylhomocysteine (SAH)	Metabolon	Amino Acid	163	1.06619	[0.84-1.35]	0.596288		NA	NA		1.06619	0.596288		NA	NA		NA	NA		NA	NA
S-methylcysteine	Metabolon	Amino Acid	798	0.940992	[0.85-1.04]	0.238679		0.940931	0.290874		0.941239	0.601448		NA	NA		NA	NA		NA	NA
S-methylcysteine sulfoxide	Metabolon	Amino Acid	798	0.91329	[0.82-1.01]	0.0816094		0.916933	0.134603		0.898196	0.366087		NA	NA		NA	NA		NA	NA
S-methylmethionine	Metabolon	Amino Acid	798	0.858801	[0.77-0.95]	0.00494109		0.826465	0.00235138		0.96623	0.751891		NA	NA		NA	NA		NA	NA
Sarcosine	Metabolon	Amino Acid	798	0.922782	[0.82-1.04]	0.170995		0.922667	0.193256		0.923824	0.670005		NA	NA		NA	NA		NA	NA
Serine	Metabolon	Amino Acid	798	0.929817	[0.83-1.04]	0.18495		0.926014	0.212453		0.944549	0.636342		NA	NA		NA	NA		NA	NA
Serotonin	Metabolon	Amino Acid	798	0.941865	[0.82-1.08]	0.393631		0.90531	0.268127		1.00255	0.98193		NA	NA		NA	NA		NA	NA
Spermidine	Metabolon	Amino Acid	798	1.05732	[0.94-1.19]	0.365009		1.00529	0.940719		1.23554	0.0943703		NA	NA		NA	NA		NA	NA
Taurine	Metabolon	Amino Acid	798	0.939652	[0.81-1.09]	0.396588		0.938719	0.509802		0.940974	0.593732		NA	NA		NA	NA		NA	NA
Threonine	Metabolon	Amino Acid	798	0.978199	[0.88-1.09]	0.686204		0.972408	0.653646		0.997364	0.981318		NA	NA		NA	NA		NA	NA
Thyroxine	Metabolon	Amino Acid	798	1.11893	[1.01-1.24]	0.0320968		1.09536	0.120618		1.21334	0.0949135		NA	NA		NA	NA		NA	NA
Tiglylcarnitine (C5:1-DC)	Metabolon	Amino Acid	798	0.944866	[0.85-1.05]	0.302028		0.96654	0.587773		0.877646	0.251801		NA	NA		NA	NA		NA	NA
Trans-4-hydroxyproline	Metabolon	Amino Acid	798	1.05985	[0.96-1.17]	0.249087		1.06864	0.238283		1.02467	0.830082		NA	NA		NA	NA		NA	NA
Tryptophan	Metabolon	Amino Acid	798	1.09526	[0.98-1.22]	0.0999647		1.12783	0.0536528		0.979398	0.863747		NA	NA		NA	NA		NA	NA
Tryptophan betaine	Metabolon	Amino Acid	798	0.902145	[0.80-1.01]	0.0790378		0.868782	0.0360993		1.02364	0.848511		NA	NA		NA	NA		NA	NA
Tyramine O-sulfate	Metabolon	Amino Acid	798	1.0635	[0.96-1.18]	0.260338		1.07305	0.250583		1.02723	0.823935		NA	NA		NA	NA		NA	NA
Tyrosine	Metabolon	Amino Acid	798	1.04142	[0.94-1.16]	0.4512		1.03094	0.612578		1.08473	0.501678		NA	NA		NA	NA		NA	NA
Urea	Metabolon	Amino Acid	798	1.00552	[0.91-1.11]	0.914673		1.01642	0.778402		0.965022	0.752587		NA	NA		NA	NA		NA	NA
Valine	Metabolon	Amino Acid	798	1.22545	[1.10-1.36]	0.000218765		1.21033	0.00196645		1.28491	0.0395665		NA	NA		NA	NA		NA	NA
Vanillactate	Metabolon	Amino Acid	798	1.10773	[0.99-1.24]	0.0740745		1.09928	0.150879		1.13398	0.276452		NA	NA		NA	NA		NA	NA
Vanillic alcohol sulfate	Metabolon	Amino Acid	635	0.998277	[0.88-1.13]	0.977777		0.998277	0.977777		NA	NA		NA	NA		NA	NA		NA	NA
Vanillylmandelate (VMA)	Metabolon	Amino Acid	798	1.02179	[0.91-1.14]	0.703061		0.958769	0.508898		1.30713	0.0377455		NA	NA		NA	NA		NA	NA
Xanthurenate	Metabolon	Amino Acid	798	1.14357	[1.03-1.27]	0.01421		1.11129	0.0819537		1.29287	0.0454389		NA	NA		NA	NA		NA	NA
1,5-anhydroglucitol (1,5-AG)	Metabolon	Carbohydrate	798	1.0458	[0.95-1.15]	0.375734		1.02841	0.622865		1.1126	0.336407		NA	NA		NA	NA		NA	NA
3-phosphoglycerate	Metabolon	Carbohydrate	798	1.03333	[0.89-1.20]	0.667595		1.02373	0.827888		1.04305	0.696599		NA	NA		NA	NA		NA	NA
Arabinose	Metabolon	Carbohydrate	798	0.957058	[0.86-1.06]	0.419477		0.993483	0.915187		0.834828	0.128723		NA	NA		NA	NA		NA	NA
Arabitol/xylitol	Metabolon	Carbohydrate	798	1.05048	[0.94-1.18]	0.406774		1.06969	0.329048		0.997159	0.980573		NA	NA		NA	NA		NA	NA
Arabonate/xylonate	Metabolon	Carbohydrate	798	0.992747	[0.89-1.11]	0.900634		0.987314	0.846169		1.01283	0.919215		NA	NA		NA	NA		NA	NA
Erythronate*	Metabolon	Carbohydrate	798	1.15457	[1.02-1.30]	0.0202151		1.13199	0.0772732		1.23404	0.107049		NA	NA		NA	NA		NA	NA
Fructose	Metabolon	Carbohydrate	798	1.02677	[0.91-1.15]	0.653241		1.02224	0.738148		1.04495	0.73744		NA	NA		NA	NA		NA	NA
Galactonate	Metabolon	Carbohydrate	798	0.978923	[0.87-1.10]	0.726169		0.949313	0.451581		1.08945	0.507263		NA	NA		NA	NA		NA	NA
Glucose	Metabolon	Carbohydrate	798	1.16741	[1.02-1.33]	0.0212199		1.1026	0.17592		1.41327	0.017116		NA	NA		NA	NA		NA	NA
Glucuronate	Metabolon	Carbohydrate	798	1.09208	[0.95-1.25]	0.209654		1.08015	0.304347		1.17652	0.408394		NA	NA		NA	NA		NA	NA
Glycerate	Metabolon	Carbohydrate	798	0.952885	[0.83-1.09]	0.4881		0.955394	0.599484		0.948407	0.648771		NA	NA		NA	NA		NA	NA
Lactate	Metabolon	Carbohydrate	798	1.2382	[1.06-1.45]	0.00873993		1.20231	0.0980414		1.28104	0.040131		NA	NA		NA	NA		NA	NA
Maltose	Metabolon	Carbohydrate	798	1.09056	[0.96-1.24]	0.181302		1.06262	0.415368		1.1819	0.206288		NA	NA		NA	NA		NA	NA
Maltotriose	Metabolon	Carbohydrate	798	0.972027	[0.86-1.10]	0.645942		0.945245	0.456946		1.02805	0.796273		NA	NA		NA	NA		NA	NA
Mannitol/sorbitol	Metabolon	Carbohydrate	798	1.01898	[0.91-1.14]	0.73534		0.975735	0.699012		1.17957	0.164975		NA	NA		NA	NA		NA	NA
Mannose	Metabolon	Carbohydrate	798	1.27188	[1.11-1.46]	0.000475685		1.17673	0.0461862		1.51256	0.00125525		NA	NA		NA	NA		NA	NA
N-acetylglucosamine/N-acetylgalactosamine	Metabolon	Carbohydrate	798	1.25244	[1.11-1.41]	0.000217938		1.24546	0.00177639		1.27356	0.0473543		NA	NA		NA	NA		NA	NA
N-acetylglucosaminylasparagine	Metabolon	Carbohydrate	798	1.07457	[0.96-1.20]	0.210315		1.13041	0.0622441		0.906641	0.416726		NA	NA		NA	NA		NA	NA
N-acetylneuraminate	Metabolon	Carbohydrate	798	1.2603	[1.12-1.42]	0.000190783		1.24334	0.00229847		1.31208	0.0289899		NA	NA		NA	NA		NA	NA
N6-carboxymethyllysine	Metabolon	Carbohydrate	798	1.08228	[0.98-1.20]	0.131861		1.10778	0.0791522		0.977699	0.85278		NA	NA		NA	NA		NA	NA
Pyruvate	Metabolon	Carbohydrate	798	1.11483	[0.96-1.30]	0.155795		1.11209	0.205594		1.12849	0.518199		NA	NA		NA	NA		NA	NA
Ribitol	Metabolon	Carbohydrate	798	1.16203	[1.04-1.30]	0.00922191		1.13918	0.0465845		1.24254	0.0743166		NA	NA		NA	NA		NA	NA
Ribonate	Metabolon	Carbohydrate	798	1.04839	[0.92-1.19]	0.471621		1.0431	0.571693		1.06674	0.640436		NA	NA		NA	NA		NA	NA
Sucrose	Metabolon	Carbohydrate	798	1.06235	[0.95-1.18]	0.272223		1.06268	0.326071		1.06109	0.623344		NA	NA		NA	NA		NA	NA
Xylose	Metabolon	Carbohydrate	798	1.00169	[0.90-1.11]	0.975156		1.03015	0.627778		0.904674	0.393165		NA	NA		NA	NA		NA	NA
1-methylnicotinamide	Metabolon	Cofactors and Vitamins	798	0.880902	[0.78-0.99]	0.0313365		0.843448	0.0127298		1.00618	0.958504		NA	NA		NA	NA		NA	NA
4-oxo-retinoic acid	Metabolon	Cofactors and Vitamins	798	0.968671	[0.87-1.08]	0.56614		0.954652	0.464191		1.01669	0.885897		NA	NA		NA	NA		NA	NA
Alpha-CEHC sulfate	Metabolon	Cofactors and Vitamins	635	1.03784	[0.93-1.16]	0.513897		1.03784	0.513897		NA	NA		NA	NA		NA	NA		NA	NA
Alpha-tocopherol	Metabolon	Cofactors and Vitamins	798	0.993255	[0.89-1.10]	0.900461		1.02188	0.721588		0.878722	0.350355		NA	NA		NA	NA		NA	NA
Ascorbate (Vitamin C)	Metabolon	Cofactors and Vitamins	635	0.78445	[0.69-0.90]	0.000331841		0.78445	0.000331841		NA	NA		NA	NA		NA	NA		NA	NA
Beta-cryptoxanthin	Metabolon	Cofactors and Vitamins	798	0.733759	[0.65-0.83]	4.82672e-07		0.726474	6.46496e-06		0.756786	0.0243556		NA	NA		NA	NA		NA	NA
Bilirubin (E,E)*	Metabolon	Cofactors and Vitamins	798	0.922314	[0.82-1.04]	0.1803		0.879165	0.0637774		1.07234	0.571757		NA	NA		NA	NA		NA	NA
Bilirubin (E,Z or Z,E)*	Metabolon	Cofactors and Vitamins	798	0.957966	[0.86-1.07]	0.454152		0.929344	0.258226		1.07094	0.584069		NA	NA		NA	NA		NA	NA
Bilirubin (Z,Z)	Metabolon	Cofactors and Vitamins	798	0.943769	[0.84-1.05]	0.306149		0.918213	0.170706		1.07776	0.58485		NA	NA		NA	NA		NA	NA
Biliverdin	Metabolon	Cofactors and Vitamins	798	0.988189	[0.89-1.10]	0.828529		0.948813	0.387939		1.18473	0.192727		NA	NA		NA	NA		NA	NA
Carotene diol (1)	Metabolon	Cofactors and Vitamins	798	0.774521	[0.68-0.88]	5.06058e-05		0.741922	4.90569e-05		0.876118	0.278386		NA	NA		NA	NA		NA	NA
Carotene diol (2)	Metabolon	Cofactors and Vitamins	798	0.802309	[0.71-0.91]	0.000461175		0.764052	0.000335281		0.902529	0.369619		NA	NA		NA	NA		NA	NA
Carotene diol (3)	Metabolon	Cofactors and Vitamins	798	0.855388	[0.76-0.96]	0.00755656		0.791082	0.000904145		1.02876	0.791236		NA	NA		NA	NA		NA	NA
Delta-CEHC*	Metabolon	Cofactors and Vitamins	798	1.01263	[0.91-1.13]	0.815765		1.01701	0.773638		0.98928	0.936996		NA	NA		NA	NA		NA	NA
Gamma-CEHC	Metabolon	Cofactors and Vitamins	798	0.979955	[0.88-1.09]	0.705589		0.946996	0.364359		1.12399	0.33335		NA	NA		NA	NA		NA	NA
Gamma-CEHC glucuronide*	Metabolon	Cofactors and Vitamins	798	0.985889	[0.89-1.09]	0.776778		0.979341	0.708115		1.01413	0.90267		NA	NA		NA	NA		NA	NA
Gamma-tocopherol/beta-tocopherol	Metabolon	Cofactors and Vitamins	798	1.08083	[0.96-1.21]	0.181273		1.06023	0.359917		1.18488	0.227859		NA	NA		NA	NA		NA	NA
Heme	Metabolon	Cofactors and Vitamins	798	1.12459	[0.99-1.28]	0.0741057		1.14102	0.0848237		1.07939	0.551413		NA	NA		NA	NA		NA	NA
L-urobilin	Metabolon	Cofactors and Vitamins	798	1.10241	[0.99-1.23]	0.0724412		1.08948	0.158779		1.15412	0.233745		NA	NA		NA	NA		NA	NA
N1-Methyl-2-pyridone-5-carboxamide	Metabolon	Cofactors and Vitamins	798	1.07974	[0.98-1.19]	0.138125		1.06668	0.267636		1.12994	0.280143		NA	NA		NA	NA		NA	NA
Nicotinamide	Metabolon	Cofactors and Vitamins	798	1.07184	[0.95-1.21]	0.272689		1.08325	0.281093		1.04127	0.740676		NA	NA		NA	NA		NA	NA
Oxalate (ethanedioate)	Metabolon	Cofactors and Vitamins	798	0.818165	[0.72-0.93]	0.00217971		0.809237	0.00773957		0.837475	0.124221		NA	NA		NA	NA		NA	NA
Pantothenate	Metabolon	Cofactors and Vitamins	798	1.09213	[0.98-1.21]	0.102187		1.06766	0.284615		1.18152	0.148794		NA	NA		NA	NA		NA	NA
Pyridoxal	Metabolon	Cofactors and Vitamins	798	0.956383	[0.86-1.07]	0.422947		0.950216	0.406614		0.986346	0.918115		NA	NA		NA	NA		NA	NA
Pyridoxate	Metabolon	Cofactors and Vitamins	798	0.976909	[0.88-1.08]	0.656817		0.998209	0.976147		0.909306	0.388069		NA	NA		NA	NA		NA	NA
Quinolinate	Metabolon	Cofactors and Vitamins	798	1.06797	[0.96-1.18]	0.213305		1.02728	0.648399		1.24851	0.0661344		NA	NA		NA	NA		NA	NA
Retinal	Metabolon	Cofactors and Vitamins	798	1.16815	[1.05-1.31]	0.00600476		1.16979	0.0130585		1.16152	0.238267		NA	NA		NA	NA		NA	NA
Retinol (Vitamin A)	Metabolon	Cofactors and Vitamins	798	1.05809	[0.94-1.18]	0.327805		1.08069	0.233468		0.978711	0.863267		NA	NA		NA	NA		NA	NA
Riboflavin (Vitamin B2)	Metabolon	Cofactors and Vitamins	798	1.01794	[0.92-1.13]	0.74137		1.07803	0.21845		0.818221	0.0985961		NA	NA		NA	NA		NA	NA
Threonate	Metabolon	Cofactors and Vitamins	798	0.831293	[0.74-0.93]	0.00119385		0.79612	0.000659727		0.937727	0.557913		NA	NA		NA	NA		NA	NA
Trigonelline (N'-methylnicotinate)	Metabolon	Cofactors and Vitamins	798	0.978925	[0.88-1.09]	0.709266		1.01165	0.860326		0.884869	0.293164		NA	NA		NA	NA		NA	NA
2-methylcitrate/homocitrate	Metabolon	Energy	635	0.848962	[0.72-1.00]	0.0571338		0.848962	0.0571338		NA	NA		NA	NA		NA	NA		NA	NA
Aconitate [cis or trans]	Metabolon	Energy	798	1.29331	[1.11-1.51]	0.000935429		1.32888	0.00764532		1.25362	0.0459956		NA	NA		NA	NA		NA	NA
Alpha-ketoglutarate	Metabolon	Energy	798	1.20048	[1.04-1.38]	0.0107165		1.17835	0.0366462		1.31721	0.130153		NA	NA		NA	NA		NA	NA
Citraconate/glutaconate	Metabolon	Energy	798	0.978174	[0.87-1.10]	0.714255		0.976472	0.731559		0.983413	0.890537		NA	NA		NA	NA		NA	NA
Citrate	Metabolon	Energy	798	1.13231	[1.00-1.28]	0.0425022		1.12014	0.114701		1.16468	0.190991		NA	NA		NA	NA		NA	NA
Fumarate	Metabolon	Energy	798	0.934906	[0.83-1.05]	0.262319		0.976483	0.71553		0.727621	0.0577539		NA	NA		NA	NA		NA	NA
Isocitrate	Metabolon	Energy	635	0.87743	[0.76-1.01]	0.070871		0.87743	0.070871		NA	NA		NA	NA		NA	NA		NA	NA
Isocitric lactone	Metabolon	Energy	798	0.980989	[0.84-1.15]	0.813249		0.974047	0.783797		0.998976	0.994668		NA	NA		NA	NA		NA	NA
Malate	Metabolon	Energy	798	0.973052	[0.84-1.13]	0.713994		0.91411	0.355059		1.06623	0.584808		NA	NA		NA	NA		NA	NA
Phosphate	Metabolon	Energy	798	0.900715	[0.80-1.02]	0.0923078		0.902322	0.149701		0.895708	0.382996		NA	NA		NA	NA		NA	NA
Succinate	Metabolon	Energy	798	1.11196	[0.99-1.25]	0.070733		1.16629	0.0213952		0.909229	0.483715		NA	NA		NA	NA		NA	NA
Succinylcarnitine (C4-DC)	Metabolon	Energy	798	1.17885	[1.06-1.31]	0.0022839		1.19463	0.0031284		1.11528	0.370965		NA	NA		NA	NA		NA	NA
Tricarballylate	Metabolon	Energy	635	0.996146	[0.80-1.25]	0.973014		0.996146	0.973014		NA	NA		NA	NA		NA	NA		NA	NA
(14 or 15)-methylpalmitate (a17:0 or i17:0)	Metabolon	Lipid	798	0.9704	[0.87-1.09]	0.602424		0.951026	0.450899		1.03129	0.790016		NA	NA		NA	NA		NA	NA
(16 or 17)-methylstearate (a19:0 or i19:0)	Metabolon	Lipid	798	1.0329	[0.93-1.15]	0.564106		0.986868	0.836679		1.20097	0.120672		NA	NA		NA	NA		NA	NA
1-(1-enyl-oleoyl)-GPE (P-18:1)*	Metabolon	Lipid	798	0.834076	[0.72-0.97]	0.0165124		0.806695	0.0195996		0.894617	0.399408		NA	NA		NA	NA		NA	NA
1-(1-enyl-palmitoyl)-2-arachidonoyl-GPC (P-16:0/20:4)*	Metabolon	Lipid	798	0.93673	[0.84-1.05]	0.241944		0.979466	0.742392		0.796647	0.0636431		NA	NA		NA	NA		NA	NA
1-(1-enyl-palmitoyl)-2-arachidonoyl-GPE (P-16:0/20:4)*	Metabolon	Lipid	798	1.01373	[0.91-1.13]	0.812589		1.03107	0.636924		0.951778	0.692883		NA	NA		NA	NA		NA	NA
1-(1-enyl-palmitoyl)-2-linoleoyl-GPC (P-16:0/18:2)*	Metabolon	Lipid	798	0.802177	[0.72-0.89]	2.7897e-05		0.823415	0.000988602		0.727086	0.00646228		NA	NA		NA	NA		NA	NA
1-(1-enyl-palmitoyl)-2-linoleoyl-GPE (P-16:0/18:2)*	Metabolon	Lipid	798	0.89625	[0.81-0.99]	0.0374478		0.894287	0.0598219		0.90352	0.372869		NA	NA		NA	NA		NA	NA
1-(1-enyl-palmitoyl)-2-oleoyl-GPC (P-16:0/18:1)*	Metabolon	Lipid	798	0.788096	[0.71-0.88]	1.27383e-05		0.810169	0.000519851		0.70386	0.0053212		NA	NA		NA	NA		NA	NA
1-(1-enyl-palmitoyl)-2-oleoyl-GPE (P-16:0/18:1)*	Metabolon	Lipid	798	0.904586	[0.81-1.01]	0.0795361		0.877916	0.0450683		1.00528	0.965404		NA	NA		NA	NA		NA	NA
1-(1-enyl-palmitoyl)-2-palmitoleoyl-GPC (P-16:0/16:1)*	Metabolon	Lipid	798	0.864875	[0.78-0.96]	0.00832784		0.897419	0.0785603		0.747729	0.0207819		NA	NA		NA	NA		NA	NA
1-(1-enyl-palmitoyl)-2-palmitoyl-GPC (P-16:0/16:0)*	Metabolon	Lipid	798	0.843912	[0.76-0.94]	0.0012502		0.864167	0.0124792		0.764122	0.027419		NA	NA		NA	NA		NA	NA
1-(1-enyl-palmitoyl)-GPC (P-16:0)*	Metabolon	Lipid	798	0.733244	[0.64-0.84]	8.31713e-06		0.740815	0.00029328		0.715463	0.00934838		NA	NA		NA	NA		NA	NA
1-(1-enyl-palmitoyl)-GPE (P-16:0)*	Metabolon	Lipid	798	0.883534	[0.77-1.02]	0.0895921		0.853271	0.0754581		0.948263	0.674414		NA	NA		NA	NA		NA	NA
1-(1-enyl-stearoyl)-2-arachidonoyl-GPE (P-18:0/20:4)*	Metabolon	Lipid	798	0.993972	[0.89-1.11]	0.91368		1.03163	0.623685		0.874587	0.259154		NA	NA		NA	NA		NA	NA
1-(1-enyl-stearoyl)-2-linoleoyl-GPE (P-18:0/18:2)*	Metabolon	Lipid	798	0.89223	[0.80-0.99]	0.0353926		0.900919	0.0891287		0.862229	0.200546		NA	NA		NA	NA		NA	NA
1-(1-enyl-stearoyl)-2-oleoyl-GPE (P-18:0/18:1)	Metabolon	Lipid	798	0.942975	[0.85-1.05]	0.288907		0.942609	0.344954		0.944292	0.629342		NA	NA		NA	NA		NA	NA
1-(1-enyl-stearoyl)-GPE (P-18:0)*	Metabolon	Lipid	798	0.848867	[0.74-0.97]	0.0193163		0.851709	0.0529336		0.841844	0.188402		NA	NA		NA	NA		NA	NA
1-arachidonoyl-GPA (20:4)	Metabolon	Lipid	798	1.03314	[0.90-1.18]	0.633254		1.06637	0.431217		0.958745	0.736951		NA	NA		NA	NA		NA	NA
1-arachidonoyl-GPC (20:4n6)*	Metabolon	Lipid	798	0.950702	[0.84-1.07]	0.408142		0.945575	0.428204		0.966156	0.777601		NA	NA		NA	NA		NA	NA
1-arachidonoyl-GPE (20:4n6)*	Metabolon	Lipid	798	1.06234	[0.94-1.19]	0.312968		1.02815	0.681462		1.19792	0.168507		NA	NA		NA	NA		NA	NA
1-arachidonoyl-GPI (20:4)*	Metabolon	Lipid	798	0.993953	[0.89-1.11]	0.917262		0.995221	0.942938		0.989925	0.932444		NA	NA		NA	NA		NA	NA
1-arachidonylglycerol (20:4)	Metabolon	Lipid	798	0.966185	[0.86-1.08]	0.560708		0.957153	0.495279		1.01832	0.904837		NA	NA		NA	NA		NA	NA
1-cerotoyl-GPC (26:0)*	Metabolon	Lipid	798	0.882123	[0.80-0.98]	0.0168734		0.904771	0.0922254		0.807923	0.0566876		NA	NA		NA	NA		NA	NA
1-dihomo-linolenylglycerol (20:3)	Metabolon	Lipid	798	1.03046	[0.92-1.15]	0.595911		1.05722	0.365825		0.893104	0.438613		NA	NA		NA	NA		NA	NA
1-dihomo-linoleoylglycerol (20:2)	Metabolon	Lipid	798	1.05925	[0.95-1.19]	0.321519		1.07074	0.295472		1.01698	0.894362		NA	NA		NA	NA		NA	NA
1-docosahexaenoylglycerol (22:6)	Metabolon	Lipid	798	0.930384	[0.83-1.04]	0.203239		0.944577	0.354804		0.856026	0.284987		NA	NA		NA	NA		NA	NA
1-heptadecenoylglycerol (17:1)*	Metabolon	Lipid	798	1.12767	[1.01-1.26]	0.0369		1.09236	0.169063		1.28135	0.0579214		NA	NA		NA	NA		NA	NA
1-lignoceroyl-GPC (24:0)	Metabolon	Lipid	798	0.813636	[0.73-0.91]	0.000326812		0.829538	0.00438889		0.764673	0.0245386		NA	NA		NA	NA		NA	NA
1-linolenoyl-GPC (18:3)*	Metabolon	Lipid	798	0.898617	[0.80-1.01]	0.0791663		0.88431	0.0819593		0.941375	0.614429		NA	NA		NA	NA		NA	NA
1-linolenoylglycerol (18:3)	Metabolon	Lipid	798	1.15649	[1.03-1.29]	0.01164		1.1461	0.0360145		1.19491	0.15184		NA	NA		NA	NA		NA	NA
1-linoleoyl-2-linolenoyl-GPC (18:2/18:3)*	Metabolon	Lipid	798	0.828115	[0.74-0.93]	0.00174597		0.842431	0.0130004		0.784665	0.0494283		NA	NA		NA	NA		NA	NA
1-linoleoyl-GPA (18:2)*	Metabolon	Lipid	798	0.928084	[0.80-1.08]	0.319894		0.906026	0.263546		0.988549	0.93567		NA	NA		NA	NA		NA	NA
1-linoleoyl-GPC (18:2)	Metabolon	Lipid	798	0.758488	[0.67-0.86]	7.02643e-06		0.76443	0.000157329		0.741101	0.015015		NA	NA		NA	NA		NA	NA
1-linoleoyl-GPE (18:2)*	Metabolon	Lipid	798	0.945216	[0.84-1.07]	0.358659		0.928198	0.297437		0.994834	0.965527		NA	NA		NA	NA		NA	NA
1-linoleoyl-GPG (18:2)*	Metabolon	Lipid	798	1.15002	[1.03-1.28]	0.0122126		1.12709	0.0607116		1.22695	0.076283		NA	NA		NA	NA		NA	NA
1-linoleoyl-GPI (18:2)*	Metabolon	Lipid	798	0.945312	[0.85-1.05]	0.309414		0.92855	0.239916		1.00397	0.972629		NA	NA		NA	NA		NA	NA
1-linoleoylglycerol (18:2)	Metabolon	Lipid	798	0.973419	[0.87-1.09]	0.642736		0.987447	0.843384		0.909844	0.498146		NA	NA		NA	NA		NA	NA
1-myristoyl-2-arachidonoyl-GPC (14:0/20:4)*	Metabolon	Lipid	798	1.07699	[0.96-1.21]	0.20861		1.04716	0.487409		1.19652	0.166175		NA	NA		NA	NA		NA	NA
1-myristoyl-2-palmitoyl-GPC (14:0/16:0)	Metabolon	Lipid	798	1.07786	[0.96-1.21]	0.206676		1.07385	0.295865		1.09055	0.473545		NA	NA		NA	NA		NA	NA
1-myristoylglycerol (14:0)	Metabolon	Lipid	798	1.15825	[1.03-1.30]	0.0115281		1.13356	0.0567713		1.24865	0.0736477		NA	NA		NA	NA		NA	NA
1-oleoyl-2-arachidonoyl-GPE (18:1/20:4)*	Metabolon	Lipid	798	1.02481	[0.92-1.15]	0.665166		1.0075	0.907381		1.08746	0.485997		NA	NA		NA	NA		NA	NA
1-oleoyl-2-arachidonoyl-GPI (18:1/20:4) *	Metabolon	Lipid	798	0.949558	[0.85-1.06]	0.37489		0.950242	0.431202		0.946664	0.681495		NA	NA		NA	NA		NA	NA
1-oleoyl-2-docosahexaenoyl-GPC (18:1/22:6)*	Metabolon	Lipid	798	0.883901	[0.78-1.00]	0.0534054		0.917913	0.229201		0.757588	0.0590124		NA	NA		NA	NA		NA	NA
1-oleoyl-2-linoleoyl-GPE (18:1/18:2)*	Metabolon	Lipid	798	1.06542	[0.95-1.20]	0.279551		1.06095	0.379587		1.07949	0.520447		NA	NA		NA	NA		NA	NA
1-oleoyl-GPC (18:1)	Metabolon	Lipid	798	0.818586	[0.73-0.92]	0.000875012		0.821361	0.00383618		0.808794	0.0989367		NA	NA		NA	NA		NA	NA
1-oleoyl-GPE (18:1)	Metabolon	Lipid	798	0.950923	[0.85-1.07]	0.385004		0.952006	0.460627		0.947597	0.645551		NA	NA		NA	NA		NA	NA
1-oleoyl-GPG (18:1)*	Metabolon	Lipid	798	1.15923	[1.04-1.30]	0.0105737		1.20615	0.00418618		0.999904	0.99939		NA	NA		NA	NA		NA	NA
1-oleoyl-GPI (18:1)*	Metabolon	Lipid	798	0.973514	[0.87-1.08]	0.622965		0.993328	0.913929		0.907304	0.402864		NA	NA		NA	NA		NA	NA
1-oleoylglycerol (18:1)	Metabolon	Lipid	798	1.12705	[1.01-1.26]	0.0354178		1.14135	0.0444524		1.08563	0.466924		NA	NA		NA	NA		NA	NA
1-palmitoleoyl-2-linolenoyl-GPC (16:1/18:3)*	Metabolon	Lipid	798	0.947002	[0.84-1.06]	0.350143		0.920424	0.213842		1.03951	0.748049		NA	NA		NA	NA		NA	NA
1-palmitoleoyl-GPC (16:1)*	Metabolon	Lipid	798	0.938359	[0.84-1.05]	0.284516		0.924512	0.24998		0.983677	0.892131		NA	NA		NA	NA		NA	NA
1-palmitoleoylglycerol (16:1)*	Metabolon	Lipid	798	1.14892	[1.03-1.28]	0.0145007		1.16884	0.0157019		1.08251	0.507392		NA	NA		NA	NA		NA	NA
1-palmitoyl-2-arachidonoyl-GPC (16:0/20:4n6)	Metabolon	Lipid	798	1.10411	[0.97-1.25]	0.120533		1.11882	0.117654		1.04986	0.727574		NA	NA		NA	NA		NA	NA
1-palmitoyl-2-arachidonoyl-GPE (16:0/20:4)*	Metabolon	Lipid	798	1.14451	[1.03-1.28]	0.015134		1.15395	0.021863		1.10916	0.394333		NA	NA		NA	NA		NA	NA
1-palmitoyl-2-arachidonoyl-GPI (16:0/20:4)*	Metabolon	Lipid	798	1.08085	[0.97-1.20]	0.154968		1.07158	0.258474		1.1182	0.359384		NA	NA		NA	NA		NA	NA
1-palmitoyl-2-dihomo-linolenoyl-GPC (16:0/20:3n3 or 6)*	Metabolon	Lipid	798	1.14753	[1.02-1.29]	0.0232194		1.11597	0.113227		1.25598	0.0710872		NA	NA		NA	NA		NA	NA
1-palmitoyl-2-docosahexaenoyl-GPC (16:0/22:6)	Metabolon	Lipid	798	0.963413	[0.85-1.09]	0.557604		1.03528	0.634408		0.760708	0.0442418		NA	NA		NA	NA		NA	NA
1-palmitoyl-2-docosahexaenoyl-GPE (16:0/22:6)*	Metabolon	Lipid	798	1.08028	[0.97-1.20]	0.165351		1.10449	0.117461		1.00258	0.982336		NA	NA		NA	NA		NA	NA
1-palmitoyl-2-linoleoyl-GPC (16:0/18:2)	Metabolon	Lipid	798	0.898163	[0.79-1.02]	0.087174		0.895035	0.122839		0.908346	0.456435		NA	NA		NA	NA		NA	NA
1-palmitoyl-2-linoleoyl-GPE (16:0/18:2)	Metabolon	Lipid	798	1.09951	[0.98-1.23]	0.0932217		1.10919	0.110334		1.0696	0.558029		NA	NA		NA	NA		NA	NA
1-palmitoyl-2-linoleoyl-GPI (16:0/18:2)	Metabolon	Lipid	798	1.02396	[0.92-1.14]	0.662728		1.00936	0.877778		1.08559	0.502627		NA	NA		NA	NA		NA	NA
1-palmitoyl-2-oleoyl-GPC (16:0/18:1)	Metabolon	Lipid	798	1.04311	[0.93-1.17]	0.47763		1.05259	0.438119		1.00384	0.977526		NA	NA		NA	NA		NA	NA
1-palmitoyl-2-oleoyl-GPE (16:0/18:1)	Metabolon	Lipid	798	1.19881	[1.08-1.33]	0.000879913		1.2118	0.00180438		1.15221	0.227682		NA	NA		NA	NA		NA	NA
1-palmitoyl-2-oleoyl-GPI (16:0/18:1)*	Metabolon	Lipid	798	1.03501	[0.93-1.15]	0.529123		1.04823	0.439749		0.982008	0.883608		NA	NA		NA	NA		NA	NA
1-palmitoyl-2-palmitoleoyl-GPC (16:0/16:1)*	Metabolon	Lipid	798	1.11154	[0.99-1.24]	0.0661182		1.10708	0.119158		1.12723	0.326022		NA	NA		NA	NA		NA	NA
1-palmitoyl-2-stearoyl-GPC (16:0/18:0)	Metabolon	Lipid	798	0.898608	[0.79-1.02]	0.0928459		0.9493	0.474572		0.756223	0.0349926		NA	NA		NA	NA		NA	NA
1-palmitoyl-GPA (16:0)	Metabolon	Lipid	798	0.974329	[0.85-1.12]	0.715401		0.914749	0.30877		1.10593	0.418401		NA	NA		NA	NA		NA	NA
1-palmitoyl-GPC (16:0)	Metabolon	Lipid	798	0.851098	[0.75-0.97]	0.0134171		0.83107	0.0134823		0.918268	0.521126		NA	NA		NA	NA		NA	NA
1-palmitoyl-GPE (16:0)	Metabolon	Lipid	798	0.949689	[0.85-1.07]	0.381701		0.968736	0.637317		0.889591	0.340556		NA	NA		NA	NA		NA	NA
1-palmitoyl-GPG (16:0)*	Metabolon	Lipid	798	1.27948	[1.14-1.43]	2.11691e-05		1.31561	5.86201e-05		1.18793	0.116924		NA	NA		NA	NA		NA	NA
1-palmitoyl-GPI (16:0)	Metabolon	Lipid	798	1.00075	[0.89-1.12]	0.989741		0.99962	0.995346		1.00531	0.967684		NA	NA		NA	NA		NA	NA
1-palmitoylglycerol (16:0)	Metabolon	Lipid	798	1.09644	[0.97-1.24]	0.146605		1.13228	0.0867187		0.985002	0.908833		NA	NA		NA	NA		NA	NA
1-stearoyl-2-arachidonoyl-GPC (18:0/20:4)	Metabolon	Lipid	798	1.09072	[0.96-1.23]	0.164803		1.12857	0.0875533		0.962561	0.777666		NA	NA		NA	NA		NA	NA
1-stearoyl-2-arachidonoyl-GPE (18:0/20:4)	Metabolon	Lipid	798	1.16839	[1.05-1.30]	0.00554147		1.18205	0.00825007		1.11914	0.353283		NA	NA		NA	NA		NA	NA
1-stearoyl-2-arachidonoyl-GPI (18:0/20:4)	Metabolon	Lipid	798	1.02957	[0.92-1.15]	0.615565		1.05879	0.387963		0.936751	0.591424		NA	NA		NA	NA		NA	NA
1-stearoyl-2-docosahexaenoyl-GPC (18:0/22:6)	Metabolon	Lipid	798	1.01194	[0.90-1.14]	0.842335		1.10614	0.136923		0.726128	0.017563		NA	NA		NA	NA		NA	NA
1-stearoyl-2-docosahexaenoyl-GPE (18:0/22:6)*	Metabolon	Lipid	798	1.1627	[1.04-1.30]	0.00641901		1.18576	0.00688678		1.08745	0.468338		NA	NA		NA	NA		NA	NA
1-stearoyl-2-linoleoyl-GPC (18:0/18:2)*	Metabolon	Lipid	798	0.876075	[0.77-1.00]	0.04504		0.895378	0.145218		0.818959	0.137198		NA	NA		NA	NA		NA	NA
1-stearoyl-2-linoleoyl-GPE (18:0/18:2)*	Metabolon	Lipid	798	1.15366	[1.03-1.29]	0.0129825		1.17258	0.0164498		1.09763	0.419818		NA	NA		NA	NA		NA	NA
1-stearoyl-2-linoleoyl-GPI (18:0/18:2)	Metabolon	Lipid	798	0.957985	[0.85-1.07]	0.464964		0.953686	0.479414		0.972329	0.817835		NA	NA		NA	NA		NA	NA
1-stearoyl-2-oleoyl-GPC (18:0/18:1)	Metabolon	Lipid	798	1.0248	[0.91-1.15]	0.671869		1.05197	0.438469		0.931198	0.568991		NA	NA		NA	NA		NA	NA
1-stearoyl-2-oleoyl-GPE (18:0/18:1)	Metabolon	Lipid	798	1.17172	[1.05-1.31]	0.00463604		1.20883	0.00317885		1.05959	0.612796		NA	NA		NA	NA		NA	NA
1-stearoyl-2-oleoyl-GPI (18:0/18:1)*	Metabolon	Lipid	798	0.956329	[0.86-1.06]	0.413172		0.984933	0.802339		0.843134	0.178923		NA	NA		NA	NA		NA	NA
1-stearoyl-2-oleoyl-GPS (18:0/18:1)	Metabolon	Lipid	798	1.05839	[0.91-1.23]	0.452377		1.01665	0.86846		1.11744	0.339566		NA	NA		NA	NA		NA	NA
1-stearoyl-GPC (18:0)	Metabolon	Lipid	798	0.841303	[0.74-0.95]	0.00643413		0.851561	0.0242352		0.803973	0.116038		NA	NA		NA	NA		NA	NA
1-stearoyl-GPE (18:0)	Metabolon	Lipid	798	0.957915	[0.85-1.08]	0.474879		0.959553	0.54695		0.952434	0.698086		NA	NA		NA	NA		NA	NA
1-stearoyl-GPG (18:0)	Metabolon	Lipid	798	1.18144	[1.05-1.32]	0.00391113		1.18926	0.00826432		1.15473	0.237484		NA	NA		NA	NA		NA	NA
1-stearoyl-GPI (18:0)	Metabolon	Lipid	798	0.960186	[0.85-1.08]	0.497644		0.960937	0.550986		0.95712	0.7458		NA	NA		NA	NA		NA	NA
1-stearoyl-GPS (18:0)*	Metabolon	Lipid	798	1.02359	[0.86-1.21]	0.787265		1.01224	0.916238		1.0381	0.773632		NA	NA		NA	NA		NA	NA
1,2-dilinoleoyl-GPC (18:2/18:2)	Metabolon	Lipid	798	0.859894	[0.77-0.96]	0.00598404		0.878502	0.0363915		0.795652	0.0554171		NA	NA		NA	NA		NA	NA
1,2-dilinoleoyl-GPE (18:2/18:2)*	Metabolon	Lipid	798	1.04749	[0.94-1.17]	0.423244		1.0399	0.564105		1.06819	0.553799		NA	NA		NA	NA		NA	NA
1,2-dipalmitoyl-GPC (16:0/16:0)	Metabolon	Lipid	798	0.943786	[0.84-1.07]	0.354203		0.970411	0.670706		0.854647	0.242238		NA	NA		NA	NA		NA	NA
1,2-dipalmitoyl-GPE (16:0/16:0)*	Metabolon	Lipid	798	1.08307	[0.97-1.21]	0.167143		1.08845	0.206916		1.0679	0.561943		NA	NA		NA	NA		NA	NA
10-heptadecenoate (17:1n7)	Metabolon	Lipid	798	0.991681	[0.89-1.11]	0.881589		0.965399	0.58545		1.07776	0.511052		NA	NA		NA	NA		NA	NA
10-nonadecenoate (19:1n9)	Metabolon	Lipid	798	0.982448	[0.88-1.10]	0.755848		0.935679	0.318622		1.12432	0.293733		NA	NA		NA	NA		NA	NA
10-undecenoate (11:1n1)	Metabolon	Lipid	798	0.996309	[0.88-1.12]	0.951982		0.91608	0.246528		1.17903	0.130827		NA	NA		NA	NA		NA	NA
12-HHTrE	Metabolon	Lipid	635	0.954824	[0.82-1.11]	0.540695		0.954824	0.540695		NA	NA		NA	NA		NA	NA		NA	NA
12,13-DiHOME	Metabolon	Lipid	798	1.02701	[0.92-1.15]	0.631176		0.970029	0.633077		1.23261	0.0703814		NA	NA		NA	NA		NA	NA
13-HODE + 9-HODE	Metabolon	Lipid	798	0.967327	[0.86-1.09]	0.595938		0.987531	0.857569		0.889041	0.407609		NA	NA		NA	NA		NA	NA
14-HDoHE/17-HDoHE	Metabolon	Lipid	798	0.973586	[0.85-1.12]	0.706305		0.91151	0.323454		1.0648	0.566026		NA	NA		NA	NA		NA	NA
16-hydroxypalmitate	Metabolon	Lipid	798	1.00179	[0.90-1.11]	0.973782		0.953915	0.447912		1.17645	0.153428		NA	NA		NA	NA		NA	NA
16a-hydroxy DHEA 3-sulfate	Metabolon	Lipid	798	1.01558	[0.91-1.13]	0.773165		1.02058	0.740922		1.00006	0.999589		NA	NA		NA	NA		NA	NA
17alpha-hydroxypregnanolone glucuronide	Metabolon	Lipid	635	1.00299	[0.89-1.13]	0.961922		1.00299	0.961922		NA	NA		NA	NA		NA	NA		NA	NA
17alpha-hydroxypregnenolone 3-sulfate	Metabolon	Lipid	798	0.98968	[0.89-1.10]	0.84822		1.02936	0.639326		0.865731	0.20877		NA	NA		NA	NA		NA	NA
2-aminoheptanoate	Metabolon	Lipid	798	1.06889	[0.96-1.19]	0.238961		1.06954	0.291227		1.06648	0.601199		NA	NA		NA	NA		NA	NA
2-aminooctanoate	Metabolon	Lipid	798	0.845452	[0.76-0.94]	0.00279482		0.8397	0.00632581		0.86512	0.215641		NA	NA		NA	NA		NA	NA
2-butenoylglycine	Metabolon	Lipid	798	0.963888	[0.87-1.07]	0.477862		0.949555	0.38212		1.01301	0.90449		NA	NA		NA	NA		NA	NA
2-hydroxyarachidate*	Metabolon	Lipid	798	1.21651	[1.08-1.38]	0.00172533		1.20347	0.0117333		1.25123	0.0606311		NA	NA		NA	NA		NA	NA
2-hydroxybehenate	Metabolon	Lipid	798	1.14572	[1.03-1.28]	0.0155327		1.1062	0.115512		1.28288	0.0338354		NA	NA		NA	NA		NA	NA
2-hydroxydecanoate	Metabolon	Lipid	798	1.02284	[0.92-1.14]	0.670814		1.03259	0.594212		0.989096	0.922804		NA	NA		NA	NA		NA	NA
2-hydroxyglutarate	Metabolon	Lipid	798	0.964833	[0.80-1.16]	0.706479		0.973443	0.854204		0.958636	0.735144		NA	NA		NA	NA		NA	NA
2-hydroxynervonate*	Metabolon	Lipid	798	1.11277	[1.00-1.24]	0.0549575		1.07534	0.249894		1.25211	0.058507		NA	NA		NA	NA		NA	NA
2-hydroxyoctanoate	Metabolon	Lipid	798	0.920943	[0.82-1.03]	0.153223		0.932051	0.296392		0.8913	0.302968		NA	NA		NA	NA		NA	NA
2-hydroxypalmitate	Metabolon	Lipid	798	0.966181	[0.86-1.08]	0.557688		0.905329	0.139972		1.1981	0.146397		NA	NA		NA	NA		NA	NA
2-linoleoylglycerol (18:2)	Metabolon	Lipid	798	0.996746	[0.89-1.11]	0.953789		0.975514	0.69057		1.09695	0.482558		NA	NA		NA	NA		NA	NA
2-oleoylglycerol (18:1)	Metabolon	Lipid	798	1.11965	[1.01-1.24]	0.0331334		1.09662	0.136825		1.18469	0.0998301		NA	NA		NA	NA		NA	NA
2-palmitoleoyl-GPC (16:1)*	Metabolon	Lipid	798	1.02118	[0.90-1.16]	0.740892		1.03587	0.633766		0.981551	0.879807		NA	NA		NA	NA		NA	NA
2-palmitoyl-GPC (16:0)*	Metabolon	Lipid	798	0.985088	[0.89-1.09]	0.775909		0.995433	0.937857		0.942655	0.624577		NA	NA		NA	NA		NA	NA
2-stearoyl-GPE (18:0)*	Metabolon	Lipid	798	0.983553	[0.89-1.09]	0.752302		0.976534	0.688703		1.00979	0.93165		NA	NA		NA	NA		NA	NA
21-hydroxypregnenolone disulfate	Metabolon	Lipid	798	1.01643	[0.91-1.13]	0.771275		1.04208	0.517352		0.931608	0.552614		NA	NA		NA	NA		NA	NA
3-carboxy-4-methyl-5-pentyl-2-furanpropionate (3-CMPFP)**	Metabolon	Lipid	798	1.01691	[0.91-1.14]	0.770729		1.03979	0.543927		0.929014	0.570622		NA	NA		NA	NA		NA	NA
3-carboxy-4-methyl-5-propyl-2-furanpropanoate (CMPF)	Metabolon	Lipid	798	0.985571	[0.87-1.12]	0.823275		1.05503	0.469041		0.774906	0.0722086		NA	NA		NA	NA		NA	NA
3-hydroxy-3-methylglutarate	Metabolon	Lipid	798	1.06481	[0.94-1.21]	0.334569		1.00526	0.939479		1.69118	0.0132303		NA	NA		NA	NA		NA	NA
3-hydroxybutyrate (BHBA)	Metabolon	Lipid	798	0.94453	[0.85-1.05]	0.288624		0.936363	0.289102		0.969804	0.776541		NA	NA		NA	NA		NA	NA
3-hydroxybutyroylglycine**	Metabolon	Lipid	798	0.955396	[0.86-1.06]	0.39634		0.96876	0.606156		0.913545	0.414801		NA	NA		NA	NA		NA	NA
3-hydroxybutyrylcarnitine (1)	Metabolon	Lipid	798	1.07693	[0.97-1.19]	0.158215		1.07393	0.23442		1.08682	0.443695		NA	NA		NA	NA		NA	NA
3-hydroxybutyrylcarnitine (2)	Metabolon	Lipid	798	1.05182	[0.94-1.17]	0.356699		1.04507	0.484751		1.07278	0.525488		NA	NA		NA	NA		NA	NA
3-hydroxydecanoate	Metabolon	Lipid	798	0.9576	[0.86-1.06]	0.417638		0.939679	0.30663		1.02118	0.851793		NA	NA		NA	NA		NA	NA
3-hydroxyhexanoate	Metabolon	Lipid	798	0.943629	[0.85-1.05]	0.275595		0.910358	0.126494		1.05288	0.631152		NA	NA		NA	NA		NA	NA
3-hydroxyhexanoylcarnitine (1)	Metabolon	Lipid	798	0.970589	[0.87-1.08]	0.580458		0.937401	0.295116		1.09212	0.43902		NA	NA		NA	NA		NA	NA
3-hydroxylaurate	Metabolon	Lipid	798	0.946511	[0.85-1.05]	0.311832		0.916045	0.158596		1.05432	0.639398		NA	NA		NA	NA		NA	NA
3-hydroxymyristate	Metabolon	Lipid	798	0.975656	[0.88-1.08]	0.648521		0.912501	0.146324		1.18598	0.117872		NA	NA		NA	NA		NA	NA
3-hydroxyoctanoate	Metabolon	Lipid	798	1.00137	[0.90-1.11]	0.97971		0.960058	0.50857		1.15375	0.210113		NA	NA		NA	NA		NA	NA
3-hydroxyoleate*	Metabolon	Lipid	798	0.943892	[0.85-1.05]	0.291654		0.88851	0.0623406		1.13861	0.247197		NA	NA		NA	NA		NA	NA
3-hydroxyoleoylcarnitine	Metabolon	Lipid	798	0.947251	[0.84-1.07]	0.377362		0.916345	0.232187		1.02621	0.819593		NA	NA		NA	NA		NA	NA
3-hydroxypalmitoylcarnitine	Metabolon	Lipid	798	1.07071	[0.93-1.23]	0.333881		0.983636	0.8487		1.27498	0.0552052		NA	NA		NA	NA		NA	NA
3-hydroxysebacate	Metabolon	Lipid	798	0.96895	[0.87-1.08]	0.57054		0.960638	0.522151		1.00007	0.999557		NA	NA		NA	NA		NA	NA
3-methyladipate	Metabolon	Lipid	798	0.928939	[0.83-1.04]	0.198453		0.957178	0.496948		0.829288	0.139866		NA	NA		NA	NA		NA	NA
3,4-methyleneheptanoylcarnitine	Metabolon	Lipid	798	0.936891	[0.84-1.04]	0.230937		0.894528	0.0738824		1.10962	0.381067		NA	NA		NA	NA		NA	NA
3b-hydroxy-5-cholenoic acid	Metabolon	Lipid	798	0.989481	[0.89-1.10]	0.839601		1.03054	0.603542		0.825628	0.121511		NA	NA		NA	NA		NA	NA
3beta-hydroxy-5-cholestenoate	Metabolon	Lipid	798	0.928172	[0.84-1.03]	0.16709		0.895217	0.0733403		1.04532	0.691946		NA	NA		NA	NA		NA	NA
3beta,7alpha-dihydroxy-5-cholestenoate	Metabolon	Lipid	798	1.00495	[0.91-1.11]	0.923912		0.969688	0.601216		1.13508	0.248338		NA	NA		NA	NA		NA	NA
4-cholesten-3-one	Metabolon	Lipid	798	1.04659	[0.94-1.17]	0.408221		1.06862	0.270448		0.936601	0.637553		NA	NA		NA	NA		NA	NA
4-methylhexanoylglutamine	Metabolon	Lipid	798	0.99065	[0.89-1.10]	0.857899		0.982192	0.760213		1.02406	0.83734		NA	NA		NA	NA		NA	NA
5-dodecenoate (12:1n7)	Metabolon	Lipid	798	0.924356	[0.83-1.03]	0.157555		0.904043	0.114001		0.992637	0.948261		NA	NA		NA	NA		NA	NA
5-dodecenoylcarnitine (C12:1)	Metabolon	Lipid	798	0.96385	[0.86-1.07]	0.50656		0.956699	0.489687		0.985476	0.894705		NA	NA		NA	NA		NA	NA
5-HEPE	Metabolon	Lipid	635	0.952199	[0.84-1.07]	0.424522		0.952199	0.424522		NA	NA		NA	NA		NA	NA		NA	NA
5-hydroxyhexanoate	Metabolon	Lipid	798	1.04472	[0.94-1.17]	0.433902		1.03081	0.64069		1.08505	0.456033		NA	NA		NA	NA		NA	NA
5alpha-androstan-3alpha,17alpha-diol monosulfate	Metabolon	Lipid	798	1.04739	[0.94-1.16]	0.388056		1.08451	0.180846		0.920644	0.478957		NA	NA		NA	NA		NA	NA
5alpha-androstan-3alpha,17beta-diol 17-glucuronide	Metabolon	Lipid	798	1.02708	[0.91-1.16]	0.664964		1.0662	0.348123		0.865537	0.326387		NA	NA		NA	NA		NA	NA
5alpha-androstan-3alpha,17beta-diol disulfate	Metabolon	Lipid	798	1.0445	[0.90-1.21]	0.570887		1.00637	0.941511		1.1997	0.279047		NA	NA		NA	NA		NA	NA
5alpha-androstan-3alpha,17beta-diol monosulfate (1)	Metabolon	Lipid	798	1.06739	[0.96-1.19]	0.239113		1.13381	0.048931		0.877068	0.256689		NA	NA		NA	NA		NA	NA
5alpha-androstan-3alpha,17beta-diol monosulfate (2)	Metabolon	Lipid	798	1.00605	[0.87-1.16]	0.934299		1.01613	0.843411		0.96249	0.822843		NA	NA		NA	NA		NA	NA
5alpha-androstan-3beta,17alpha-diol disulfate	Metabolon	Lipid	798	0.928843	[0.83-1.04]	0.19319		0.976185	0.703278		0.757239	0.0336928		NA	NA		NA	NA		NA	NA
5alpha-androstan-3beta,17beta-diol disulfate	Metabolon	Lipid	798	1.02763	[0.90-1.17]	0.689612		1.10392	0.21158		0.826555	0.175173		NA	NA		NA	NA		NA	NA
5alpha-androstan-3beta,17beta-diol monosulfate (2)	Metabolon	Lipid	798	1.08183	[0.96-1.22]	0.194169		1.17365	0.0225465		0.838175	0.15884		NA	NA		NA	NA		NA	NA
5alpha-pregnan-3beta-ol,20-one sulfate	Metabolon	Lipid	635	0.998986	[0.89-1.13]	0.986801		0.998986	0.986801		NA	NA		NA	NA		NA	NA		NA	NA
5alpha-pregnan-3beta,20alpha-diol disulfate	Metabolon	Lipid	798	0.965999	[0.87-1.07]	0.517901		0.995808	0.944108		0.857188	0.2009		NA	NA		NA	NA		NA	NA
5alpha-pregnan-3beta,20alpha-diol monosulfate (2)	Metabolon	Lipid	798	0.928031	[0.83-1.03]	0.16596		0.96438	0.549024		0.802074	0.0682492		NA	NA		NA	NA		NA	NA
5alpha-pregnan-3beta,20beta-diol monosulfate (1)	Metabolon	Lipid	798	0.975482	[0.88-1.09]	0.648648		0.999645	0.995414		0.894781	0.341929		NA	NA		NA	NA		NA	NA
5alpha-pregnan-diol disulfate	Metabolon	Lipid	798	1.00326	[0.91-1.11]	0.95021		1.01647	0.779275		0.951219	0.671061		NA	NA		NA	NA		NA	NA
7-alpha-hydroxy-3-oxo-4-cholestenoate (7-Hoca)	Metabolon	Lipid	798	1.03883	[0.93-1.15]	0.478723		1.04287	0.490791		1.02467	0.831398		NA	NA		NA	NA		NA	NA
7-dehydrocholesterol	Metabolon	Lipid	798	1.04965	[0.95-1.17]	0.364531		1.01568	0.795179		1.1932	0.142146		NA	NA		NA	NA		NA	NA
7-ketodeoxycholate	Metabolon	Lipid	635	1.07111	[0.96-1.20]	0.238299		1.07111	0.238299		NA	NA		NA	NA		NA	NA		NA	NA
8-hydroxyoctanoate	Metabolon	Lipid	635	0.981607	[0.84-1.15]	0.8139		0.981607	0.8139		NA	NA		NA	NA		NA	NA		NA	NA
9-hydroxystearate	Metabolon	Lipid	798	0.951492	[0.86-1.06]	0.35361		0.941595	0.319325		0.989207	0.925684		NA	NA		NA	NA		NA	NA
9,10-DiHOME	Metabolon	Lipid	798	0.960154	[0.86-1.07]	0.458244		0.919729	0.187746		1.0918	0.424488		NA	NA		NA	NA		NA	NA
Acetoacetate	Metabolon	Lipid	798	0.994418	[0.88-1.13]	0.930116		1.04207	0.590721		0.893205	0.332827		NA	NA		NA	NA		NA	NA
Acetylcarnitine (C2)	Metabolon	Lipid	798	1.00967	[0.91-1.12]	0.858506		1.00468	0.939643		1.02598	0.817607		NA	NA		NA	NA		NA	NA
Adipoylcarnitine (C6-DC)	Metabolon	Lipid	798	0.995866	[0.90-1.10]	0.935035		1.01285	0.824535		0.938233	0.556202		NA	NA		NA	NA		NA	NA
Adrenate (22:4n6)	Metabolon	Lipid	798	1.06742	[0.96-1.19]	0.246867		1.0382	0.567726		1.1541	0.19684		NA	NA		NA	NA		NA	NA
Adrenoylcarnitine (C22:4)*	Metabolon	Lipid	798	1.04949	[0.93-1.19]	0.450116		1.08706	0.281415		0.972939	0.809198		NA	NA		NA	NA		NA	NA
Alpha-hydroxycaproate	Metabolon	Lipid	798	1.03575	[0.93-1.15]	0.516732		1.00524	0.932764		1.14119	0.240008		NA	NA		NA	NA		NA	NA
Andro steroid monosulfate C19H28O6S (1)*	Metabolon	Lipid	798	1.0217	[0.92-1.14]	0.694517		1.04038	0.528033		0.964804	0.748128		NA	NA		NA	NA		NA	NA
Androstenediol (3alpha, 17alpha) monosulfate (2)	Metabolon	Lipid	798	0.963612	[0.86-1.08]	0.52034		1.0168	0.803982		0.825948	0.098892		NA	NA		NA	NA		NA	NA
Androstenediol (3alpha, 17alpha) monosulfate (3)	Metabolon	Lipid	798	1.11594	[0.99-1.26]	0.0793385		1.11941	0.113455		1.10442	0.445892		NA	NA		NA	NA		NA	NA
Androstenediol (3beta,17beta) disulfate (1)	Metabolon	Lipid	798	1.0282	[0.91-1.16]	0.650215		1.05749	0.42616		0.938954	0.618652		NA	NA		NA	NA		NA	NA
Androstenediol (3beta,17beta) disulfate (2)	Metabolon	Lipid	798	0.998139	[0.89-1.12]	0.975561		1.04067	0.569935		0.87786	0.296314		NA	NA		NA	NA		NA	NA
Androstenediol (3beta,17beta) monosulfate (1)	Metabolon	Lipid	798	1.0252	[0.91-1.16]	0.686172		1.05556	0.442766		0.931646	0.579948		NA	NA		NA	NA		NA	NA
Androstenediol (3beta,17beta) monosulfate (2)	Metabolon	Lipid	798	1.02785	[0.92-1.14]	0.616829		1.04737	0.457038		0.961735	0.738881		NA	NA		NA	NA		NA	NA
Androsterone glucuronide	Metabolon	Lipid	798	1.04427	[0.93-1.18]	0.473285		1.14829	0.0490388		0.776778	0.0473904		NA	NA		NA	NA		NA	NA
Androsterone sulfate	Metabolon	Lipid	798	1.05696	[0.95-1.18]	0.312956		1.15351	0.0248101		0.791311	0.0497016		NA	NA		NA	NA		NA	NA
Arachidate (20:0)	Metabolon	Lipid	798	1.00837	[0.90-1.13]	0.882933		0.999123	0.989075		1.0422	0.73323		NA	NA		NA	NA		NA	NA
Arachidonate (20:4n6)	Metabolon	Lipid	798	0.977594	[0.87-1.10]	0.7049		0.932122	0.306012		1.14091	0.288891		NA	NA		NA	NA		NA	NA
Arachidonoylcarnitine (C20:4)	Metabolon	Lipid	798	0.987615	[0.86-1.13]	0.854389		0.994966	0.953057		0.975363	0.822612		NA	NA		NA	NA		NA	NA
Arachidonoylcholine	Metabolon	Lipid	798	0.894155	[0.79-1.01]	0.0626083		0.900398	0.116624		0.868565	0.304635		NA	NA		NA	NA		NA	NA
Arachidoylcarnitine (C20)*	Metabolon	Lipid	798	0.939333	[0.84-1.05]	0.287328		0.931455	0.30011		0.961805	0.734195		NA	NA		NA	NA		NA	NA
Azelate (C9-DC)	Metabolon	Lipid	798	0.986859	[0.85-1.15]	0.863102		0.998835	0.989254		0.944104	0.728878		NA	NA		NA	NA		NA	NA
Behenoyl dihydrosphingomyelin (d18:0/22:0)*	Metabolon	Lipid	798	1.07491	[0.97-1.19]	0.164626		1.04552	0.447677		1.18946	0.1257		NA	NA		NA	NA		NA	NA
Behenoyl sphingomyelin (d18:1/22:0)*	Metabolon	Lipid	798	0.95638	[0.86-1.07]	0.41738		0.930479	0.237462		1.08	0.549818		NA	NA		NA	NA		NA	NA
Behenoylcarnitine (C22)*	Metabolon	Lipid	798	0.936354	[0.84-1.05]	0.246384		0.929313	0.252052		0.962736	0.756802		NA	NA		NA	NA		NA	NA
Beta-sitosterol	Metabolon	Lipid	798	0.799419	[0.72-0.89]	2.96947e-05		0.796801	0.000180832		0.808856	0.0639337		NA	NA		NA	NA		NA	NA
Butyrylcarnitine (C4)	Metabolon	Lipid	798	1.0623	[0.96-1.18]	0.247651		1.09292	0.129431		0.94786	0.648067		NA	NA		NA	NA		NA	NA
Campesterol	Metabolon	Lipid	798	0.836027	[0.75-0.93]	0.00154109		0.845693	0.0102859		0.80792	0.0598227		NA	NA		NA	NA		NA	NA
Caprate (10:0)	Metabolon	Lipid	798	0.912077	[0.82-1.02]	0.100754		0.87428	0.0376736		1.04246	0.716287		NA	NA		NA	NA		NA	NA
Caproate (6:0)	Metabolon	Lipid	798	0.935633	[0.79-1.11]	0.44576		0.916472	0.393652		0.989398	0.949342		NA	NA		NA	NA		NA	NA
Caprylate (8:0)	Metabolon	Lipid	798	0.904439	[0.78-1.04]	0.16951		0.870776	0.119772		0.980666	0.879865		NA	NA		NA	NA		NA	NA
Carnitine	Metabolon	Lipid	798	1.07013	[0.96-1.19]	0.219616		1.09983	0.131869		0.976088	0.833873		NA	NA		NA	NA		NA	NA
Ceramide (d16:1/24:1, d18:1/22:1)*	Metabolon	Lipid	798	1.11326	[1.00-1.24]	0.0429613		1.07061	0.238027		1.35578	0.0225338		NA	NA		NA	NA		NA	NA
Ceramide (d18:1/14:0, d16:1/16:0)*	Metabolon	Lipid	798	1.0445	[0.93-1.17]	0.462489		0.991674	0.901069		1.25183	0.0781707		NA	NA		NA	NA		NA	NA
Ceramide (d18:1/17:0, d17:1/18:0)*	Metabolon	Lipid	798	1.16297	[1.03-1.31]	0.0113347		1.17602	0.019212		1.12609	0.310959		NA	NA		NA	NA		NA	NA
Ceramide (d18:1/20:0, d16:1/22:0, d20:1/18:0)*	Metabolon	Lipid	798	1.16782	[1.05-1.30]	0.00578673		1.15085	0.0252613		1.23803	0.0913345		NA	NA		NA	NA		NA	NA
Ceramide (d18:2/24:1, d18:1/24:2)*	Metabolon	Lipid	798	1.05126	[0.95-1.17]	0.35253		1.05596	0.362265		1.0315	0.801323		NA	NA		NA	NA		NA	NA
Cerotoylcarnitine (C26)*	Metabolon	Lipid	798	1.02328	[0.91-1.15]	0.702567		1.03817	0.589131		0.978578	0.859077		NA	NA		NA	NA		NA	NA
Chenodeoxycholate	Metabolon	Lipid	798	0.921566	[0.83-1.03]	0.147605		0.909241	0.141811		0.961613	0.73333		NA	NA		NA	NA		NA	NA
Chiro-inositol	Metabolon	Lipid	798	0.984891	[0.88-1.10]	0.786113		1.02421	0.704351		0.846253	0.184141		NA	NA		NA	NA		NA	NA
Cholate	Metabolon	Lipid	798	0.976439	[0.88-1.08]	0.655723		0.970569	0.61973		0.99877	0.991573		NA	NA		NA	NA		NA	NA
Cholesterol	Metabolon	Lipid	798	0.967395	[0.87-1.08]	0.556622		0.988281	0.850618		0.882336	0.338063		NA	NA		NA	NA		NA	NA
Cholic acid glucuronide	Metabolon	Lipid	798	1.00666	[0.91-1.12]	0.900181		1.02143	0.723864		0.956662	0.693188		NA	NA		NA	NA		NA	NA
Choline	Metabolon	Lipid	798	1.11995	[0.98-1.27]	0.0857557		1.08183	0.311444		1.21635	0.108162		NA	NA		NA	NA		NA	NA
Choline phosphate	Metabolon	Lipid	798	0.890317	[0.79-1.00]	0.0517131		0.852746	0.0293425		0.980492	0.854392		NA	NA		NA	NA		NA	NA
Cis-4-decenoylcarnitine (C10:1)	Metabolon	Lipid	798	0.969218	[0.87-1.08]	0.575732		0.974596	0.685391		0.951072	0.669335		NA	NA		NA	NA		NA	NA
Corticosterone	Metabolon	Lipid	798	0.92766	[0.84-1.03]	0.161599		0.986157	0.818628		0.746439	0.0131645		NA	NA		NA	NA		NA	NA
Cortisol	Metabolon	Lipid	798	0.948881	[0.85-1.06]	0.360631		0.966047	0.606906		0.903973	0.362626		NA	NA		NA	NA		NA	NA
Cortisone	Metabolon	Lipid	798	0.918052	[0.82-1.03]	0.149015		0.957484	0.518801		0.794392	0.074558		NA	NA		NA	NA		NA	NA
Decanoylcarnitine (C10)	Metabolon	Lipid	798	0.959572	[0.86-1.07]	0.470534		0.964106	0.582364		0.94678	0.626096		NA	NA		NA	NA		NA	NA
Dehydroisoandrosterone sulfate (DHEA-S)	Metabolon	Lipid	798	0.960811	[0.85-1.08]	0.506051		1.01522	0.827456		0.804887	0.0948301		NA	NA		NA	NA		NA	NA
Deoxycarnitine	Metabolon	Lipid	798	0.998999	[0.89-1.12]	0.986196		1.02428	0.712917		0.909549	0.454917		NA	NA		NA	NA		NA	NA
Deoxycholate	Metabolon	Lipid	798	1.10258	[1.00-1.22]	0.0606263		1.12299	0.0490255		1.03151	0.781423		NA	NA		NA	NA		NA	NA
Diacylglycerol (16:1/18:2 [2], 16:0/18:3 [1])*	Metabolon	Lipid	798	1.16795	[1.05-1.30]	0.00589708		1.18726	0.00819462		1.10954	0.362405		NA	NA		NA	NA		NA	NA
Dihomo-linoleate (20:2n6)	Metabolon	Lipid	798	0.983475	[0.88-1.10]	0.763653		0.95015	0.416723		1.10924	0.380447		NA	NA		NA	NA		NA	NA
Dihomo-linolenate (20:3n3 or n6)	Metabolon	Lipid	798	1.03571	[0.92-1.16]	0.547382		0.980737	0.770218		1.24289	0.0788314		NA	NA		NA	NA		NA	NA
Dihomo-linolenoyl-choline	Metabolon	Lipid	798	0.944359	[0.84-1.06]	0.338209		0.937548	0.329705		0.975446	0.858824		NA	NA		NA	NA		NA	NA
Dihomo-linolenoylcarnitine (C20:3n3 or 6)*	Metabolon	Lipid	798	1.05072	[0.92-1.20]	0.465157		1.07396	0.405251		1.01314	0.905974		NA	NA		NA	NA		NA	NA
Dihomo-linoleoylcarnitine (C20:2)*	Metabolon	Lipid	798	0.910766	[0.80-1.04]	0.159358		0.922976	0.325139		0.88704	0.297011		NA	NA		NA	NA		NA	NA
Docosadienoate (22:2n6)	Metabolon	Lipid	798	0.984903	[0.89-1.09]	0.775704		0.942033	0.317522		1.18362	0.170052		NA	NA		NA	NA		NA	NA
Docosadioate (C22-DC)	Metabolon	Lipid	798	0.874919	[0.79-0.97]	0.0139139		0.860297	0.0178424		0.916196	0.400162		NA	NA		NA	NA		NA	NA
Docosahexaenoate (DHA; 22:6n3)	Metabolon	Lipid	798	0.915927	[0.82-1.02]	0.121694		0.88548	0.0607981		1.02553	0.831209		NA	NA		NA	NA		NA	NA
Docosahexaenoylcarnitine (C22:6)*	Metabolon	Lipid	798	0.881514	[0.78-1.00]	0.043847		0.882274	0.086717		0.879438	0.288116		NA	NA		NA	NA		NA	NA
Docosahexaenoylcholine	Metabolon	Lipid	798	0.865229	[0.77-0.98]	0.0191669		0.883402	0.0724937		0.796846	0.103305		NA	NA		NA	NA		NA	NA
Docosapentaenoate (n3 DPA; 22:5n3)	Metabolon	Lipid	798	0.9325	[0.83-1.04]	0.224559		0.883038	0.0624015		1.09829	0.418345		NA	NA		NA	NA		NA	NA
Docosapentaenoate (n6 DPA; 22:5n6)	Metabolon	Lipid	798	0.993219	[0.88-1.12]	0.910453		0.989065	0.876074		1.00491	0.966816		NA	NA		NA	NA		NA	NA
Docosapentaenoylcarnitine (C22:5n3)*	Metabolon	Lipid	798	0.946717	[0.83-1.08]	0.399521		0.924189	0.321053		0.994145	0.958565		NA	NA		NA	NA		NA	NA
Dodecadienoate (12:2)*	Metabolon	Lipid	798	0.944273	[0.85-1.05]	0.28755		0.904018	0.0966047		1.11758	0.353591		NA	NA		NA	NA		NA	NA
Dodecanedioate (C12-DC)	Metabolon	Lipid	798	0.903252	[0.80-1.01]	0.084648		0.882264	0.0693002		0.963898	0.747249		NA	NA		NA	NA		NA	NA
Dodecenedioate (C12:1-DC)*	Metabolon	Lipid	798	0.947419	[0.85-1.06]	0.337116		0.917754	0.180538		1.05712	0.640415		NA	NA		NA	NA		NA	NA
Eicosanedioate (C20-DC)	Metabolon	Lipid	798	0.86675	[0.78-0.97]	0.0121587		0.824098	0.00374052		0.999282	0.994804		NA	NA		NA	NA		NA	NA
Eicosapentaenoate (EPA; 20:5n3)	Metabolon	Lipid	798	0.906653	[0.81-1.01]	0.0847452		0.865216	0.0255851		1.06779	0.587447		NA	NA		NA	NA		NA	NA
Eicosapentaenoylcholine	Metabolon	Lipid	798	0.856665	[0.76-0.96]	0.010268		0.85085	0.0159702		0.881891	0.362468		NA	NA		NA	NA		NA	NA
Eicosenoate (20:1)	Metabolon	Lipid	798	0.945342	[0.85-1.06]	0.316754		0.910447	0.151456		1.05243	0.643542		NA	NA		NA	NA		NA	NA
Eicosenoylcarnitine (C20:1)*	Metabolon	Lipid	798	0.867525	[0.77-0.98]	0.0256104		0.863013	0.0520904		0.878409	0.268224		NA	NA		NA	NA		NA	NA
Epiandrosterone sulfate	Metabolon	Lipid	798	1.03468	[0.92-1.16]	0.557295		1.14974	0.0387188		0.725657	0.0145985		NA	NA		NA	NA		NA	NA
Erucate (22:1n9)	Metabolon	Lipid	798	0.895335	[0.80-1.00]	0.0607063		0.879598	0.0600036		0.944427	0.627303		NA	NA		NA	NA		NA	NA
Estrone 3-sulfate	Metabolon	Lipid	635	0.985023	[0.87-1.11]	0.805366		0.985023	0.805366		NA	NA		NA	NA		NA	NA		NA	NA
Etiocholanolone glucuronide	Metabolon	Lipid	798	0.98645	[0.89-1.10]	0.803609		1.06447	0.318828		0.755367	0.0214334		NA	NA		NA	NA		NA	NA
Glutarate (C5-DC)	Metabolon	Lipid	798	1.00563	[0.91-1.12]	0.915766		0.996866	0.956873		1.05136	0.70214		NA	NA		NA	NA		NA	NA
Glycerol	Metabolon	Lipid	798	0.951808	[0.84-1.07]	0.4186		0.967839	0.618827		0.856691	0.351565		NA	NA		NA	NA		NA	NA
Glycerol 3-phosphate	Metabolon	Lipid	798	0.965354	[0.86-1.08]	0.531808		0.936682	0.309405		1.07164	0.563584		NA	NA		NA	NA		NA	NA
Glycerophosphoethanolamine	Metabolon	Lipid	798	0.935844	[0.83-1.06]	0.294859		0.929497	0.31023		0.957677	0.744164		NA	NA		NA	NA		NA	NA
Glycerophosphoinositol*	Metabolon	Lipid	635	1.00813	[0.88-1.15]	0.904784		1.00813	0.904784		NA	NA		NA	NA		NA	NA		NA	NA
Glycerophosphorylcholine (GPC)	Metabolon	Lipid	798	0.897466	[0.79-1.01]	0.0846993		0.906423	0.156478		0.858541	0.300262		NA	NA		NA	NA		NA	NA
Glycerophosphoserine*	Metabolon	Lipid	798	1.14633	[1.02-1.29]	0.0226534		1.16571	0.0259163		1.08722	0.491379		NA	NA		NA	NA		NA	NA
Glyco-beta-muricholate**	Metabolon	Lipid	798	1.03487	[0.94-1.14]	0.497216		1.06055	0.303449		0.947338	0.618181		NA	NA		NA	NA		NA	NA
Glycochenodeoxycholate	Metabolon	Lipid	798	1.11079	[1.00-1.24]	0.0527863		1.09287	0.155707		1.16653	0.158179		NA	NA		NA	NA		NA	NA
Glycochenodeoxycholate 3-sulfate	Metabolon	Lipid	798	1.10443	[0.99-1.23]	0.0684039		1.11399	0.0800235		1.07068	0.558789		NA	NA		NA	NA		NA	NA
Glycochenodeoxycholate glucuronide (1)	Metabolon	Lipid	798	1.15258	[1.03-1.29]	0.01215		1.23108	0.00196153		0.96664	0.754123		NA	NA		NA	NA		NA	NA
Glycocholate	Metabolon	Lipid	798	1.11242	[1.00-1.23]	0.0434731		1.12072	0.0586639		1.08548	0.452572		NA	NA		NA	NA		NA	NA
Glycocholenate sulfate*	Metabolon	Lipid	798	1.08613	[0.98-1.20]	0.116191		1.07953	0.20158		1.1085	0.348147		NA	NA		NA	NA		NA	NA
Glycodeoxycholate	Metabolon	Lipid	798	1.14853	[1.04-1.27]	0.0087709		1.22207	0.00102514		0.938394	0.560811		NA	NA		NA	NA		NA	NA
Glycodeoxycholate 3-sulfate	Metabolon	Lipid	798	1.09284	[0.98-1.22]	0.101067		1.10671	0.104717		1.05173	0.642417		NA	NA		NA	NA		NA	NA
Glycodeoxycholate glucuronide (1)	Metabolon	Lipid	798	0.989246	[0.89-1.10]	0.836545		1.02796	0.640218		0.85527	0.177118		NA	NA		NA	NA		NA	NA
Glycohyocholate	Metabolon	Lipid	798	0.965673	[0.87-1.07]	0.504415		0.984135	0.784745		0.895752	0.347415		NA	NA		NA	NA		NA	NA
Glycolithocholate	Metabolon	Lipid	798	1.07009	[0.96-1.19]	0.215839		1.03823	0.549178		1.17969	0.145917		NA	NA		NA	NA		NA	NA
Glycolithocholate sulfate*	Metabolon	Lipid	798	1.00789	[0.91-1.12]	0.882273		1.03999	0.517493		0.906883	0.381359		NA	NA		NA	NA		NA	NA
Glycosyl-N-(2-hydroxynervonoyl)-sphingosine (d18:1/24:1(2OH))*	Metabolon	Lipid	798	1.09934	[0.98-1.23]	0.0911769		1.07371	0.260169		1.19981	0.14123		NA	NA		NA	NA		NA	NA
Glycosyl-N-behenoyl-sphingadienine (d18:2/22:0)*	Metabolon	Lipid	798	0.918378	[0.81-1.04]	0.171794		0.986551	0.846677		0.695267	0.0114948		NA	NA		NA	NA		NA	NA
Glycosyl-N-palmitoyl-sphingosine (d18:1/16:0)	Metabolon	Lipid	798	1.01348	[0.92-1.12]	0.797115		1.02557	0.670939		0.974282	0.810119		NA	NA		NA	NA		NA	NA
Glycosyl-N-stearoyl-sphingosine (d18:1/18:0)	Metabolon	Lipid	798	0.96434	[0.86-1.08]	0.527012		0.995004	0.9391		0.8689	0.246103		NA	NA		NA	NA		NA	NA
Glycosyl ceramide (d18:1/20:0, d16:1/22:0)*	Metabolon	Lipid	798	0.94887	[0.85-1.06]	0.345381		0.938962	0.319537		0.983547	0.887102		NA	NA		NA	NA		NA	NA
Glycosyl ceramide (d18:2/24:1, d18:1/24:2)*	Metabolon	Lipid	798	0.9488	[0.85-1.06]	0.337444		0.985693	0.818497		0.83952	0.124857		NA	NA		NA	NA		NA	NA
Glycoursodeoxycholate	Metabolon	Lipid	798	1.13927	[1.03-1.26]	0.0133031		1.13613	0.0307736		1.15145	0.224875		NA	NA		NA	NA		NA	NA
Heneicosapentaenoate (21:5n3)	Metabolon	Lipid	798	0.91319	[0.82-1.02]	0.095714		0.899794	0.0909666		0.957725	0.699373		NA	NA		NA	NA		NA	NA
Heptanoate (7:0)	Metabolon	Lipid	798	0.892449	[0.73-1.09]	0.261793		0.841729	0.156443		1.0271	0.886457		NA	NA		NA	NA		NA	NA
Heptenedioate (C7:1-DC)*	Metabolon	Lipid	798	0.989741	[0.87-1.13]	0.877682		0.996705	0.964176		0.956141	0.783438		NA	NA		NA	NA		NA	NA
Hexadecanedioate (C16-DC)	Metabolon	Lipid	798	0.941883	[0.85-1.04]	0.253308		0.940652	0.303299		0.946204	0.618777		NA	NA		NA	NA		NA	NA
Hexadecasphingosine (d16:1)*	Metabolon	Lipid	798	1.06858	[0.95-1.20]	0.262682		1.0513	0.469732		1.11704	0.334448		NA	NA		NA	NA		NA	NA
Hexadecenedioate (C16:1-DC)*	Metabolon	Lipid	798	0.902466	[0.81-1.00]	0.0594024		0.898109	0.0817423		0.917907	0.457771		NA	NA		NA	NA		NA	NA
Hexanoylcarnitine (C6)	Metabolon	Lipid	798	1.01904	[0.92-1.13]	0.723601		1.03286	0.596666		0.975851	0.823447		NA	NA		NA	NA		NA	NA
Hexanoylglutamine	Metabolon	Lipid	798	0.990665	[0.89-1.10]	0.859803		1.00846	0.888886		0.931441	0.527693		NA	NA		NA	NA		NA	NA
Hexanoylglycine	Metabolon	Lipid	798	0.952287	[0.86-1.06]	0.363759		0.939818	0.304807		1.00157	0.989438		NA	NA		NA	NA		NA	NA
Hydroxy-CMPF*	Metabolon	Lipid	798	0.818822	[0.71-0.94]	0.00431614		0.863088	0.0675735		0.696883	0.0130638		NA	NA		NA	NA		NA	NA
Hydroxystearate sulfate	Metabolon	Lipid	635	0.931843	[0.83-1.05]	0.235619		0.931843	0.235619		NA	NA		NA	NA		NA	NA		NA	NA
Hyocholate	Metabolon	Lipid	798	0.937194	[0.84-1.04]	0.242862		0.943978	0.364051		0.915527	0.440957		NA	NA		NA	NA		NA	NA
Isoursodeoxycholate	Metabolon	Lipid	798	1.22013	[1.10-1.35]	0.000161227		1.23338	0.000415552		1.17142	0.167747		NA	NA		NA	NA		NA	NA
Lactosyl-N-behenoyl-sphingosine (d18:1/22:0)*	Metabolon	Lipid	798	0.965437	[0.86-1.09]	0.564366		0.951763	0.481236		1.00931	0.940357		NA	NA		NA	NA		NA	NA
Lactosyl-N-nervonoyl-sphingosine (d18:1/24:1)*	Metabolon	Lipid	798	0.869706	[0.78-0.97]	0.0134852		0.854585	0.0162341		0.916369	0.436488		NA	NA		NA	NA		NA	NA
Lactosyl-N-palmitoyl-sphingosine (d18:1/16:0)	Metabolon	Lipid	798	0.914864	[0.82-1.02]	0.0960372		0.896791	0.0711666		0.984674	0.893591		NA	NA		NA	NA		NA	NA
Laurate (12:0)	Metabolon	Lipid	798	0.927144	[0.83-1.03]	0.17478		0.880104	0.0479743		1.08851	0.453988		NA	NA		NA	NA		NA	NA
Laurylcarnitine (C12)	Metabolon	Lipid	798	0.948844	[0.85-1.06]	0.35614		0.932258	0.285739		1.00086	0.994008		NA	NA		NA	NA		NA	NA
Lignoceroyl sphingomyelin (d18:1/24:0)	Metabolon	Lipid	798	0.93351	[0.84-1.04]	0.209398		0.915588	0.163633		0.989673	0.924561		NA	NA		NA	NA		NA	NA
Lignoceroylcarnitine (C24)*	Metabolon	Lipid	798	0.989515	[0.88-1.11]	0.856182		0.986252	0.836393		0.999517	0.996702		NA	NA		NA	NA		NA	NA
Linoleate (18:2n6)	Metabolon	Lipid	798	0.946243	[0.85-1.05]	0.315018		0.912839	0.144009		1.07516	0.538466		NA	NA		NA	NA		NA	NA
Linolenate [alpha or gamma; (18:3n3 or 6)]	Metabolon	Lipid	798	0.936095	[0.84-1.05]	0.24977		0.893684	0.0922275		1.07161	0.543945		NA	NA		NA	NA		NA	NA
Linolenoylcarnitine (C18:3)*	Metabolon	Lipid	798	0.92292	[0.81-1.05]	0.237368		0.914573	0.29164		0.938144	0.57368		NA	NA		NA	NA		NA	NA
Linoleoyl-arachidonoyl-glycerol (18:2/20:4) [1]*	Metabolon	Lipid	798	1.12502	[1.01-1.25]	0.0346664		1.18618	0.00866447		0.963905	0.739039		NA	NA		NA	NA		NA	NA
Linoleoyl-arachidonoyl-glycerol (18:2/20:4) [2]*	Metabolon	Lipid	798	1.09351	[0.98-1.22]	0.116117		1.13939	0.0495177		0.973111	0.806771		NA	NA		NA	NA		NA	NA
Linoleoyl-docosahexaenoyl-glycerol (18:2/22:6) [2]*	Metabolon	Lipid	798	0.987974	[0.88-1.11]	0.836871		0.984248	0.814148		0.999676	0.99783		NA	NA		NA	NA		NA	NA
Linoleoyl-linolenoyl-glycerol (18:2/18:3) [2]*	Metabolon	Lipid	798	1.07673	[0.96-1.21]	0.202917		1.07694	0.268667		1.0761	0.528244		NA	NA		NA	NA		NA	NA
Linoleoyl-linoleoyl-glycerol (18:2/18:2) [1]*	Metabolon	Lipid	798	1.07739	[0.97-1.20]	0.177497		1.09789	0.143418		1.01763	0.874636		NA	NA		NA	NA		NA	NA
Linoleoyl ethanolamide	Metabolon	Lipid	798	0.972598	[0.86-1.10]	0.655449		0.910385	0.193469		1.18764	0.174445		NA	NA		NA	NA		NA	NA
Linoleoylcarnitine (C18:2)*	Metabolon	Lipid	798	0.895822	[0.78-1.03]	0.124979		0.894559	0.21803		0.897962	0.360114		NA	NA		NA	NA		NA	NA
Linoleoylcholine*	Metabolon	Lipid	798	0.837376	[0.74-0.94]	0.00380523		0.840421	0.0114145		0.825619	0.158925		NA	NA		NA	NA		NA	NA
Lithocholate sulfate (1)	Metabolon	Lipid	798	1.03089	[0.93-1.14]	0.551671		1.05122	0.385504		0.957956	0.700398		NA	NA		NA	NA		NA	NA
Lithocholic acid sulfate (2)	Metabolon	Lipid	798	1.0518	[0.95-1.17]	0.335621		1.1245	0.052022		0.831524	0.107146		NA	NA		NA	NA		NA	NA
Maleate	Metabolon	Lipid	798	1.09389	[0.97-1.23]	0.144706		1.03466	0.62233		1.37265	0.0350609		NA	NA		NA	NA		NA	NA
Malonylcarnitine	Metabolon	Lipid	798	0.972771	[0.87-1.08]	0.617665		0.986314	0.816878		0.89115	0.443778		NA	NA		NA	NA		NA	NA
Margarate (17:0)	Metabolon	Lipid	798	1.02296	[0.91-1.14]	0.690737		0.956708	0.499903		1.26836	0.0479929		NA	NA		NA	NA		NA	NA
Margaroylcarnitine (C17)*	Metabolon	Lipid	798	0.954999	[0.85-1.08]	0.453891		0.93983	0.396496		0.992506	0.947103		NA	NA		NA	NA		NA	NA
Methylmalonate (MMA)	Metabolon	Lipid	798	1.07629	[0.96-1.21]	0.221553		1.05356	0.409775		1.30941	0.171829		NA	NA		NA	NA		NA	NA
Myo-inositol	Metabolon	Lipid	798	0.855439	[0.75-0.97]	0.0157921		0.878179	0.0608828		0.725307	0.0705058		NA	NA		NA	NA		NA	NA
Myristate (14:0)	Metabolon	Lipid	798	0.958188	[0.86-1.07]	0.444343		0.91401	0.164638		1.10415	0.378547		NA	NA		NA	NA		NA	NA
Myristoleate (14:1n5)	Metabolon	Lipid	798	0.920969	[0.82-1.03]	0.14286		0.90348	0.110574		0.986837	0.912384		NA	NA		NA	NA		NA	NA
Myristoleoylcarnitine (C14:1)*	Metabolon	Lipid	798	0.934714	[0.84-1.04]	0.234991		0.914945	0.179994		0.992419	0.945182		NA	NA		NA	NA		NA	NA
Myristoyl-linoleoyl-glycerol (14:0/18:2) [1]*	Metabolon	Lipid	798	1.19176	[1.06-1.34]	0.00374521		1.17597	0.0236873		1.23179	0.065974		NA	NA		NA	NA		NA	NA
Myristoyl dihydrosphingomyelin (d18:0/14:0)*	Metabolon	Lipid	798	0.940598	[0.84-1.05]	0.284708		0.925246	0.240038		0.98826	0.917791		NA	NA		NA	NA		NA	NA
Myristoylcarnitine (C14)	Metabolon	Lipid	798	0.977009	[0.86-1.11]	0.71225		0.938175	0.399014		1.07259	0.542882		NA	NA		NA	NA		NA	NA
N-acetyl-2-aminooctanoate*	Metabolon	Lipid	798	0.867654	[0.78-0.97]	0.0114889		0.857344	0.0164758		0.902461	0.375248		NA	NA		NA	NA		NA	NA
N-behenoyl-sphingadienine (d18:2/22:0)*	Metabolon	Lipid	798	1.07334	[0.96-1.20]	0.212041		1.08588	0.190193		1.02005	0.879974		NA	NA		NA	NA		NA	NA
N-linoleoyltaurine*	Metabolon	Lipid	635	0.938793	[0.83-1.06]	0.323096		0.938793	0.323096		NA	NA		NA	NA		NA	NA		NA	NA
N-oleoylserine	Metabolon	Lipid	798	1.001	[0.90-1.12]	0.985872		0.992432	0.907516		1.02621	0.816169		NA	NA		NA	NA		NA	NA
N-oleoyltaurine	Metabolon	Lipid	798	0.995648	[0.89-1.11]	0.938709		0.952528	0.459418		1.13564	0.265257		NA	NA		NA	NA		NA	NA
N-palmitoyl-heptadecasphingosine (d17:1/16:0)*	Metabolon	Lipid	798	1.08337	[0.96-1.22]	0.195754		1.08784	0.232761		1.06856	0.607298		NA	NA		NA	NA		NA	NA
N-palmitoyl-sphingadienine (d18:2/16:0)*	Metabolon	Lipid	798	0.98655	[0.88-1.10]	0.811994		0.983358	0.792825		0.998945	0.993286		NA	NA		NA	NA		NA	NA
N-palmitoyl-sphinganine (d18:0/16:0)	Metabolon	Lipid	798	1.06759	[0.96-1.19]	0.247833		1.08614	0.202441		1.00974	0.933658		NA	NA		NA	NA		NA	NA
N-palmitoyl-sphingosine (d18:1/16:0)	Metabolon	Lipid	798	1.17226	[1.05-1.31]	0.00583716		1.21218	0.0031679		1.03482	0.783771		NA	NA		NA	NA		NA	NA
N-palmitoylglycine	Metabolon	Lipid	798	1.1165	[1.00-1.25]	0.0524106		1.03814	0.55984		1.45937	0.00366537		NA	NA		NA	NA		NA	NA
N-palmitoylserine	Metabolon	Lipid	798	1.03311	[0.92-1.15]	0.564272		1.06061	0.366183		0.953071	0.673657		NA	NA		NA	NA		NA	NA
N-palmitoyltaurine	Metabolon	Lipid	635	1.08741	[0.95-1.24]	0.215476		1.08741	0.215476		NA	NA		NA	NA		NA	NA		NA	NA
N-stearoyl-sphingadienine (d18:2/18:0)*	Metabolon	Lipid	798	1.22336	[1.08-1.38]	0.00139675		1.2535	0.00189198		1.13297	0.328802		NA	NA		NA	NA		NA	NA
N-stearoyl-sphinganine (d18:0/18:0)*	Metabolon	Lipid	798	1.20421	[1.08-1.35]	0.00104599		1.18953	0.00750573		1.25211	0.0537038		NA	NA		NA	NA		NA	NA
N-stearoyl-sphingosine (d18:1/18:0)*	Metabolon	Lipid	798	1.27902	[1.14-1.43]	1.71664e-05		1.30634	4.01478e-05		1.18725	0.153989		NA	NA		NA	NA		NA	NA
N-stearoylserine*	Metabolon	Lipid	798	1.02164	[0.92-1.14]	0.701663		1.03144	0.622862		0.985915	0.907058		NA	NA		NA	NA		NA	NA
N-stearoyltaurine	Metabolon	Lipid	798	1.01779	[0.91-1.14]	0.759729		0.993478	0.922521		1.08826	0.451108		NA	NA		NA	NA		NA	NA
Nervonoylcarnitine (C24:1)*	Metabolon	Lipid	798	0.944149	[0.84-1.06]	0.319126		0.990579	0.884655		0.793032	0.0693924		NA	NA		NA	NA		NA	NA
Nisinate (24:6n3)	Metabolon	Lipid	798	1.00256	[0.90-1.12]	0.963279		1.02573	0.683741		0.918283	0.486619		NA	NA		NA	NA		NA	NA
Nonadecanoate (19:0)	Metabolon	Lipid	798	0.957922	[0.86-1.07]	0.443572		0.908472	0.133441		1.15145	0.239899		NA	NA		NA	NA		NA	NA
Nonanoylcarnitine (C9)	Metabolon	Lipid	798	1.02187	[0.92-1.14]	0.690938		1.03503	0.580443		0.980515	0.860414		NA	NA		NA	NA		NA	NA
Octadecadienedioate (C18:2-DC)*	Metabolon	Lipid	798	0.872043	[0.79-0.96]	0.00758662		0.876465	0.0207851		0.853758	0.17747		NA	NA		NA	NA		NA	NA
Octadecanedioate (C18-DC)	Metabolon	Lipid	798	0.998027	[0.90-1.10]	0.969292		0.988693	0.843947		1.03368	0.766927		NA	NA		NA	NA		NA	NA
Octadecanedioylcarnitine (C18-DC)*	Metabolon	Lipid	798	0.968919	[0.87-1.08]	0.567472		0.978495	0.732271		0.939932	0.580154		NA	NA		NA	NA		NA	NA
Octadecenedioate (C18:1-DC)*	Metabolon	Lipid	798	0.92197	[0.83-1.03]	0.138443		0.919933	0.181336		0.92888	0.519924		NA	NA		NA	NA		NA	NA
Octadecenedioylcarnitine (C18:1-DC)*	Metabolon	Lipid	798	0.927719	[0.83-1.03]	0.176089		0.915687	0.169354		0.964641	0.744381		NA	NA		NA	NA		NA	NA
Octanoylcarnitine (C8)	Metabolon	Lipid	798	0.972061	[0.87-1.09]	0.618565		0.979113	0.750058		0.952497	0.661686		NA	NA		NA	NA		NA	NA
Oleate/vaccenate (18:1)	Metabolon	Lipid	798	0.991798	[0.89-1.11]	0.881513		0.951844	0.441656		1.11898	0.310307		NA	NA		NA	NA		NA	NA
Oleoyl-arachidonoyl-glycerol (18:1/20:4) [1]*	Metabolon	Lipid	798	1.22476	[1.10-1.37]	0.000372631		1.29284	0.000103147		1.03786	0.743602		NA	NA		NA	NA		NA	NA
Oleoyl-arachidonoyl-glycerol (18:1/20:4) [2]*	Metabolon	Lipid	798	1.19498	[1.07-1.34]	0.00184835		1.24519	0.000760184		1.03121	0.800617		NA	NA		NA	NA		NA	NA
Oleoyl-linoleoyl-glycerol (18:1/18:2) [1]	Metabolon	Lipid	798	1.17869	[1.05-1.32]	0.00375315		1.22501	0.0025204		1.06746	0.540043		NA	NA		NA	NA		NA	NA
Oleoyl-linoleoyl-glycerol (18:1/18:2) [2]	Metabolon	Lipid	798	1.19287	[1.06-1.34]	0.00249886		1.23415	0.00216118		1.08809	0.449094		NA	NA		NA	NA		NA	NA
Oleoyl-oleoyl-glycerol (18:1/18:1) [1]*	Metabolon	Lipid	798	1.2631	[1.12-1.43]	0.000207222		1.33441	0.000193349		1.12718	0.273163		NA	NA		NA	NA		NA	NA
Oleoyl-oleoyl-glycerol (18:1/18:1) [2]*	Metabolon	Lipid	798	1.2254	[1.10-1.37]	0.000237533		1.26718	0.000228661		1.10882	0.345373		NA	NA		NA	NA		NA	NA
Oleoyl ethanolamide	Metabolon	Lipid	798	0.989285	[0.88-1.11]	0.855006		0.967532	0.627912		1.05772	0.635278		NA	NA		NA	NA		NA	NA
Oleoylcarnitine (C18:1)	Metabolon	Lipid	798	0.96622	[0.85-1.10]	0.605512		0.959279	0.616443		0.978833	0.847536		NA	NA		NA	NA		NA	NA
Oleoylcholine	Metabolon	Lipid	798	0.865442	[0.77-0.97]	0.017112		0.869484	0.0389626		0.849473	0.229827		NA	NA		NA	NA		NA	NA
Palmitate (16:0)	Metabolon	Lipid	798	1.041	[0.93-1.16]	0.466897		0.99985	0.998121		1.17455	0.151032		NA	NA		NA	NA		NA	NA
Palmitoleate (16:1n7)	Metabolon	Lipid	798	0.980041	[0.88-1.09]	0.716774		0.963372	0.556482		1.03728	0.751261		NA	NA		NA	NA		NA	NA
Palmitoleoyl-arachidonoyl-glycerol (16:1/20:4) [2]*	Metabolon	Lipid	798	1.12769	[1.01-1.26]	0.0403497		1.12519	0.0743399		1.13691	0.311624		NA	NA		NA	NA		NA	NA
Palmitoleoyl-linoleoyl-glycerol (16:1/18:2) [1]*	Metabolon	Lipid	798	1.24978	[1.11-1.41]	0.000199401		1.29066	0.000320369		1.15036	0.212434		NA	NA		NA	NA		NA	NA
Palmitoleoylcarnitine (C16:1)*	Metabolon	Lipid	798	0.974947	[0.87-1.10]	0.670381		0.964558	0.609367		1.00121	0.991319		NA	NA		NA	NA		NA	NA
Palmitoloelycholine	Metabolon	Lipid	798	0.953561	[0.85-1.08]	0.43986		0.963132	0.587633		0.918578	0.526877		NA	NA		NA	NA		NA	NA
Palmitoyl-arachidonoyl-glycerol (16:0/20:4) [1]*	Metabolon	Lipid	798	1.1114	[1.00-1.24]	0.0595577		1.09263	0.144809		1.22425	0.166902		NA	NA		NA	NA		NA	NA
Palmitoyl-arachidonoyl-glycerol (16:0/20:4) [2]*	Metabolon	Lipid	798	1.19883	[1.07-1.34]	0.001685		1.19837	0.00639012		1.20027	0.119217		NA	NA		NA	NA		NA	NA
Palmitoyl-docosahexaenoyl-glycerol (16:0/22:6) [1]*	Metabolon	Lipid	798	1.07019	[0.96-1.20]	0.229906		1.14151	0.0424825		0.871639	0.23969		NA	NA		NA	NA		NA	NA
Palmitoyl-linoleoyl-glycerol (16:0/18:2) [1]*	Metabolon	Lipid	798	1.13012	[1.00-1.27]	0.0410715		1.14362	0.0463926		1.07964	0.560457		NA	NA		NA	NA		NA	NA
Palmitoyl-linoleoyl-glycerol (16:0/18:2) [2]*	Metabolon	Lipid	798	1.20942	[1.08-1.36]	0.00141066		1.25288	0.00135276		1.10169	0.391108		NA	NA		NA	NA		NA	NA
Palmitoyl-oleoyl-glycerol (16:0/18:1) [2]*	Metabolon	Lipid	798	1.29132	[1.15-1.45]	2.03961e-05		1.32405	7.37797e-05		1.20958	0.092424		NA	NA		NA	NA		NA	NA
Palmitoyl dihydrosphingomyelin (d18:0/16:0)*	Metabolon	Lipid	798	0.87473	[0.79-0.97]	0.011109		0.882271	0.03251		0.843623	0.159469		NA	NA		NA	NA		NA	NA
Palmitoyl sphingomyelin (d18:1/16:0)	Metabolon	Lipid	798	0.86763	[0.77-0.97]	0.0160451		0.889073	0.0724537		0.782392	0.072568		NA	NA		NA	NA		NA	NA
Palmitoylcarnitine (C16)	Metabolon	Lipid	798	0.999973	[0.88-1.13]	0.999661		0.984387	0.835214		1.03894	0.746192		NA	NA		NA	NA		NA	NA
Palmitoylcholine	Metabolon	Lipid	798	0.855011	[0.76-0.96]	0.0104957		0.861563	0.0295596		0.829577	0.17335		NA	NA		NA	NA		NA	NA
Pelargonate (9:0)	Metabolon	Lipid	798	0.870805	[0.73-1.03]	0.112422		0.89934	0.417217		0.848667	0.163473		NA	NA		NA	NA		NA	NA
Phosphoethanolamine	Metabolon	Lipid	798	0.932258	[0.82-1.06]	0.29764		0.864721	0.0894783		1.05798	0.610524		NA	NA		NA	NA		NA	NA
Pimeloylcarnitine/3-methyladipoylcarnitine (C7-DC)	Metabolon	Lipid	798	0.934046	[0.84-1.04]	0.195791		0.982226	0.760974		0.761906	0.0259295		NA	NA		NA	NA		NA	NA
Pregnanediol-3-glucuronide	Metabolon	Lipid	798	0.911175	[0.82-1.01]	0.0881886		0.954432	0.450872		0.770579	0.0341323		NA	NA		NA	NA		NA	NA
Pregnanolone/allopregnanolone sulfate	Metabolon	Lipid	798	0.998974	[0.90-1.11]	0.984748		1.01342	0.823421		0.940077	0.616006		NA	NA		NA	NA		NA	NA
Pregnenediol disulfate (C21H34O8S2)*	Metabolon	Lipid	798	0.982623	[0.87-1.11]	0.776327		0.999731	0.996958		0.928857	0.563189		NA	NA		NA	NA		NA	NA
Pregnenediol sulfate (C21H34O5S)*	Metabolon	Lipid	798	0.901351	[0.80-1.02]	0.0893863		0.941597	0.39456		0.790258	0.0613821		NA	NA		NA	NA		NA	NA
Pregnenolone sulfate	Metabolon	Lipid	798	0.964496	[0.86-1.08]	0.529643		0.984041	0.807325		0.905084	0.397423		NA	NA		NA	NA		NA	NA
Pristanate	Metabolon	Lipid	798	0.919458	[0.82-1.03]	0.161392		0.853764	0.0274903		1.10147	0.388205		NA	NA		NA	NA		NA	NA
Propionylcarnitine (C3)	Metabolon	Lipid	798	1.16157	[1.04-1.29]	0.00595021		1.17427	0.00773458		1.1066	0.424447		NA	NA		NA	NA		NA	NA
Propionylglycine	Metabolon	Lipid	798	0.996116	[0.90-1.10]	0.941167		0.993356	0.910448		1.00667	0.954109		NA	NA		NA	NA		NA	NA
Sebacate (C10-DC)	Metabolon	Lipid	798	0.958612	[0.85-1.08]	0.478803		0.938199	0.334035		1.05678	0.694442		NA	NA		NA	NA		NA	NA
Sphinganine	Metabolon	Lipid	798	1.11724	[0.97-1.29]	0.137326		1.11987	0.243119		1.11343	0.357374		NA	NA		NA	NA		NA	NA
Sphinganine-1-phosphate	Metabolon	Lipid	798	0.84066	[0.72-0.98]	0.0268771		0.797959	0.0265312		0.907462	0.425528		NA	NA		NA	NA		NA	NA
Sphingomyelin (d17:1/14:0, d16:1/15:0)*	Metabolon	Lipid	798	0.875846	[0.77-1.00]	0.0483624		0.879075	0.0921177		0.865137	0.300957		NA	NA		NA	NA		NA	NA
Sphingomyelin (d17:1/16:0, d18:1/15:0, d16:1/17:0)*	Metabolon	Lipid	798	0.967276	[0.86-1.09]	0.571019		0.985009	0.817921		0.898888	0.420862		NA	NA		NA	NA		NA	NA
Sphingomyelin (d17:2/16:0, d18:2/15:0)*	Metabolon	Lipid	798	0.890704	[0.78-1.02]	0.099143		0.917509	0.275217		0.796812	0.141415		NA	NA		NA	NA		NA	NA
Sphingomyelin (d18:0/18:0, d19:0/17:0)*	Metabolon	Lipid	798	1.1395	[1.03-1.27]	0.015585		1.11716	0.0691012		1.22369	0.0836192		NA	NA		NA	NA		NA	NA
Sphingomyelin (d18:0/20:0, d16:0/22:0)*	Metabolon	Lipid	798	1.05601	[0.95-1.17]	0.306337		1.00591	0.922322		1.25475	0.0503029		NA	NA		NA	NA		NA	NA
Sphingomyelin (d18:1/14:0, d16:1/16:0)*	Metabolon	Lipid	798	0.932017	[0.82-1.06]	0.273595		0.911587	0.204175		1.00817	0.952644		NA	NA		NA	NA		NA	NA
Sphingomyelin (d18:1/17:0, d17:1/18:0, d19:1/16:0)	Metabolon	Lipid	798	1.00572	[0.90-1.12]	0.920069		1.0233	0.717222		0.938332	0.617542		NA	NA		NA	NA		NA	NA
Sphingomyelin (d18:1/18:1, d18:2/18:0)	Metabolon	Lipid	798	1.02534	[0.91-1.16]	0.690449		1.07041	0.326702		0.837216	0.241998		NA	NA		NA	NA		NA	NA
Sphingomyelin (d18:1/19:0, d19:1/18:0)*	Metabolon	Lipid	798	1.0462	[0.93-1.18]	0.459318		1.03216	0.647784		1.09625	0.476851		NA	NA		NA	NA		NA	NA
Sphingomyelin (d18:1/20:0, d16:1/22:0)*	Metabolon	Lipid	798	0.980024	[0.88-1.10]	0.72432		0.939347	0.327718		1.16821	0.236814		NA	NA		NA	NA		NA	NA
Sphingomyelin (d18:1/20:1, d18:2/20:0)*	Metabolon	Lipid	798	0.934518	[0.83-1.06]	0.286316		0.95368	0.496929		0.848296	0.283211		NA	NA		NA	NA		NA	NA
Sphingomyelin (d18:1/20:2, d18:2/20:1, d16:1/22:2)*	Metabolon	Lipid	798	1.08459	[0.96-1.23]	0.207666		1.116	0.117223		0.921039	0.6236		NA	NA		NA	NA		NA	NA
Sphingomyelin (d18:1/21:0, d17:1/22:0, d16:1/23:0)*	Metabolon	Lipid	798	0.939164	[0.83-1.06]	0.318425		0.891668	0.107592		1.13662	0.351268		NA	NA		NA	NA		NA	NA
Sphingomyelin (d18:1/22:1, d18:2/22:0, d16:1/24:1)*	Metabolon	Lipid	798	0.903072	[0.79-1.03]	0.117752		0.905164	0.175428		0.895459	0.432817		NA	NA		NA	NA		NA	NA
Sphingomyelin (d18:1/22:2, d18:2/22:1, d16:1/24:2)*	Metabolon	Lipid	798	0.930728	[0.82-1.06]	0.283423		0.926938	0.286841		0.959887	0.834333		NA	NA		NA	NA		NA	NA
Sphingomyelin (d18:1/24:1, d18:2/24:0)*	Metabolon	Lipid	798	0.910282	[0.82-1.01]	0.0898666		0.925073	0.21265		0.85816	0.203327		NA	NA		NA	NA		NA	NA
Sphingomyelin (d18:1/25:0, d19:0/24:1, d20:1/23:0, d19:1/24:0)*	Metabolon	Lipid	798	0.986767	[0.89-1.10]	0.809641		0.984531	0.803507		0.99469	0.963904		NA	NA		NA	NA		NA	NA
Sphingomyelin (d18:2/14:0, d18:1/14:1)*	Metabolon	Lipid	798	0.875478	[0.76-1.01]	0.0620231		0.879169	0.103209		0.859642	0.358762		NA	NA		NA	NA		NA	NA
Sphingomyelin (d18:2/16:0, d18:1/16:1)*	Metabolon	Lipid	798	0.966142	[0.86-1.09]	0.576405		1.0141	0.835174		0.745068	0.065257		NA	NA		NA	NA		NA	NA
Sphingomyelin (d18:2/18:1)*	Metabolon	Lipid	798	0.992574	[0.87-1.13]	0.91181		1.01842	0.797419		0.794147	0.27476		NA	NA		NA	NA		NA	NA
Sphingomyelin (d18:2/21:0, d16:2/23:0)*	Metabolon	Lipid	798	1.00785	[0.87-1.16]	0.913684		1.00774	0.923826		1.00832	0.9592		NA	NA		NA	NA		NA	NA
Sphingomyelin (d18:2/23:0, d18:1/23:1, d17:1/24:1)*	Metabolon	Lipid	798	0.870737	[0.77-0.99]	0.0339602		0.864347	0.0503594		0.892265	0.399517		NA	NA		NA	NA		NA	NA
Sphingomyelin (d18:2/23:1)*	Metabolon	Lipid	798	0.989686	[0.86-1.14]	0.889116		1.02774	0.744741		0.862837	0.35973		NA	NA		NA	NA		NA	NA
Sphingomyelin (d18:2/24:1, d18:1/24:2)*	Metabolon	Lipid	798	0.889138	[0.79-1.00]	0.0440066		0.9224	0.218624		0.775878	0.0487245		NA	NA		NA	NA		NA	NA
Sphingomyelin (d18:2/24:2)*	Metabolon	Lipid	798	0.883735	[0.79-0.99]	0.0352309		0.911278	0.157896		0.78439	0.0657013		NA	NA		NA	NA		NA	NA
Sphingosine	Metabolon	Lipid	798	1.27498	[1.10-1.48]	0.00140518		1.36123	0.00183083		1.15556	0.222568		NA	NA		NA	NA		NA	NA
Sphingosine 1-phosphate	Metabolon	Lipid	798	0.97451	[0.83-1.15]	0.756223		0.925125	0.488219		1.03832	0.761721		NA	NA		NA	NA		NA	NA
Stearate (18:0)	Metabolon	Lipid	798	1.0721	[0.96-1.20]	0.223869		1.02842	0.673212		1.20865	0.0975864		NA	NA		NA	NA		NA	NA
Stearidonate (18:4n3)	Metabolon	Lipid	798	0.965207	[0.86-1.08]	0.532685		0.934966	0.301465		1.06981	0.564458		NA	NA		NA	NA		NA	NA
Stearoyl-arachidonoyl-glycerol (18:0/20:4) [1]*	Metabolon	Lipid	798	1.12346	[1.00-1.26]	0.0480728		1.13192	0.0646438		1.09528	0.459744		NA	NA		NA	NA		NA	NA
Stearoyl sphingomyelin (d18:1/18:0)	Metabolon	Lipid	798	1.03086	[0.92-1.16]	0.601642		1.04129	0.537211		0.992803	0.954549		NA	NA		NA	NA		NA	NA
Stearoylcarnitine (C18)	Metabolon	Lipid	798	0.960722	[0.84-1.10]	0.552402		0.984131	0.841099		0.904771	0.429068		NA	NA		NA	NA		NA	NA
Stearoylcholine*	Metabolon	Lipid	798	0.861236	[0.76-0.97]	0.0159443		0.868942	0.04156		0.829698	0.189134		NA	NA		NA	NA		NA	NA
Suberate (C8-DC)	Metabolon	Lipid	798	0.992536	[0.88-1.12]	0.902876		0.970065	0.651143		1.11519	0.473375		NA	NA		NA	NA		NA	NA
Suberoylcarnitine (C8-DC)	Metabolon	Lipid	798	1.00337	[0.90-1.11]	0.949122		1.06219	0.316378		0.826306	0.0908337		NA	NA		NA	NA		NA	NA
Tauro-beta-muricholate	Metabolon	Lipid	635	0.909809	[0.81-1.02]	0.108314		0.909809	0.108314		NA	NA		NA	NA		NA	NA		NA	NA
Taurochenodeoxycholate	Metabolon	Lipid	798	1.05729	[0.95-1.17]	0.290473		1.04338	0.481561		1.10323	0.36486		NA	NA		NA	NA		NA	NA
Taurocholate	Metabolon	Lipid	798	1.09203	[0.99-1.21]	0.0914605		1.09142	0.14528		1.09391	0.393656		NA	NA		NA	NA		NA	NA
Taurocholenate sulfate*	Metabolon	Lipid	798	0.982959	[0.88-1.09]	0.752208		0.937031	0.298923		1.14449	0.229958		NA	NA		NA	NA		NA	NA
Taurodeoxycholate	Metabolon	Lipid	798	1.106	[1.00-1.23]	0.0565972		1.12851	0.0470012		1.03886	0.721344		NA	NA		NA	NA		NA	NA
Taurolithocholate	Metabolon	Lipid	635	0.998312	[0.88-1.13]	0.978345		0.998312	0.978345		NA	NA		NA	NA		NA	NA		NA	NA
Taurolithocholate 3-sulfate	Metabolon	Lipid	798	0.938889	[0.84-1.04]	0.246503		0.962829	0.543283		0.866343	0.20081		NA	NA		NA	NA		NA	NA
Tauroursodeoxycholate	Metabolon	Lipid	635	1.05021	[0.94-1.17]	0.386802		1.05021	0.386802		NA	NA		NA	NA		NA	NA		NA	NA
Tetradecanedioate (C14-DC)	Metabolon	Lipid	798	0.942289	[0.85-1.05]	0.284784		0.920217	0.191905		1.0169	0.883144		NA	NA		NA	NA		NA	NA
Trans-2-hexenoylglycine	Metabolon	Lipid	798	0.936925	[0.84-1.04]	0.233585		0.929869	0.246433		0.959748	0.713248		NA	NA		NA	NA		NA	NA
Tricosanoyl sphingomyelin (d18:1/23:0)*	Metabolon	Lipid	798	0.937895	[0.84-1.05]	0.258988		0.91339	0.15812		1.03371	0.787312		NA	NA		NA	NA		NA	NA
Trimethylamine N-oxide	Metabolon	Lipid	798	1.07834	[0.97-1.20]	0.15881		1.07987	0.20252		1.07268	0.546355		NA	NA		NA	NA		NA	NA
Valerate (5:0)	Metabolon	Lipid	798	1.02008	[0.87-1.20]	0.809912		0.932813	0.486528		1.24655	0.147595		NA	NA		NA	NA		NA	NA
Ximenoylcarnitine (C26:1)*	Metabolon	Lipid	798	0.982967	[0.87-1.11]	0.77621		1.01019	0.882277		0.892146	0.378214		NA	NA		NA	NA		NA	NA
2'-deoxyuridine	Metabolon	Nucleotide	798	0.951607	[0.85-1.07]	0.402338		0.952422	0.474139		0.949083	0.663234		NA	NA		NA	NA		NA	NA
2'-O-methylcytidine	Metabolon	Nucleotide	798	0.978458	[0.88-1.09]	0.686721		1.01315	0.830271		0.860133	0.203595		NA	NA		NA	NA		NA	NA
2'-O-methyluridine	Metabolon	Nucleotide	798	0.940853	[0.85-1.04]	0.250825		0.927644	0.218752		0.983095	0.873761		NA	NA		NA	NA		NA	NA
3-aminoisobutyrate	Metabolon	Nucleotide	798	0.970324	[0.88-1.07]	0.550024		0.958102	0.442051		1.02828	0.814872		NA	NA		NA	NA		NA	NA
3-methylcytidine	Metabolon	Nucleotide	798	1.12307	[0.98-1.29]	0.0942339		1.14683	0.0977609		1.06851	0.601917		NA	NA		NA	NA		NA	NA
3-ureidopropionate	Metabolon	Nucleotide	798	1.06407	[0.96-1.18]	0.239711		1.06647	0.282126		1.05562	0.630301		NA	NA		NA	NA		NA	NA
5-methyluridine (ribothymidine)	Metabolon	Nucleotide	798	0.898772	[0.81-1.00]	0.052445		0.938243	0.308117		0.778245	0.0319643		NA	NA		NA	NA		NA	NA
5,6-dihydrothymine	Metabolon	Nucleotide	798	0.995993	[0.90-1.10]	0.93678		1.0024	0.965836		0.968017	0.783184		NA	NA		NA	NA		NA	NA
5,6-dihydrouridine	Metabolon	Nucleotide	798	1.11631	[1.00-1.24]	0.0404678		1.11931	0.0627379		1.1053	0.389247		NA	NA		NA	NA		NA	NA
7-methylguanine	Metabolon	Nucleotide	798	1.0919	[0.98-1.22]	0.127804		1.06451	0.336011		1.20022	0.149735		NA	NA		NA	NA		NA	NA
Adenine	Metabolon	Nucleotide	798	1.08452	[0.97-1.22]	0.170256		1.06889	0.318235		1.14304	0.295894		NA	NA		NA	NA		NA	NA
Adenosine 5'-monophosphate (AMP)	Metabolon	Nucleotide	798	1.01515	[0.90-1.15]	0.807419		0.973265	0.709794		1.13207	0.292616		NA	NA		NA	NA		NA	NA
Allantoin	Metabolon	Nucleotide	798	1.09712	[0.97-1.24]	0.141136		1.09351	0.214322		1.10897	0.426508		NA	NA		NA	NA		NA	NA
Beta-alanine	Metabolon	Nucleotide	798	1.10116	[0.99-1.22]	0.0674768		1.03912	0.509452		1.41367	0.00616199		NA	NA		NA	NA		NA	NA
Cytidine	Metabolon	Nucleotide	798	1.03342	[0.93-1.15]	0.545486		1.0259	0.672666		1.06549	0.60881		NA	NA		NA	NA		NA	NA
Cytosine	Metabolon	Nucleotide	635	1.04768	[0.92-1.19]	0.482271		1.04768	0.482271		NA	NA		NA	NA		NA	NA		NA	NA
Dihydroorotate	Metabolon	Nucleotide	798	1.09497	[0.97-1.24]	0.139995		1.07997	0.27612		1.14271	0.286163		NA	NA		NA	NA		NA	NA
Guanine	Metabolon	Nucleotide	635	1.0202	[0.87-1.19]	0.802202		1.0202	0.802202		NA	NA		NA	NA		NA	NA		NA	NA
Guanosine	Metabolon	Nucleotide	635	1.04958	[0.88-1.26]	0.600573		1.04958	0.600573		NA	NA		NA	NA		NA	NA		NA	NA
Hypoxanthine	Metabolon	Nucleotide	798	1.12467	[0.95-1.32]	0.159811		1.07955	0.513809		1.17332	0.182441		NA	NA		NA	NA		NA	NA
Inosine	Metabolon	Nucleotide	798	1.08349	[0.92-1.27]	0.332634		1.06918	0.555475		1.09998	0.431233		NA	NA		NA	NA		NA	NA
N-acetyl-beta-alanine	Metabolon	Nucleotide	798	1.1038	[0.99-1.23]	0.0697288		1.13309	0.0412328		0.99531	0.969041		NA	NA		NA	NA		NA	NA
N1-methyladenosine	Metabolon	Nucleotide	798	1.39911	[1.23-1.60]	6.50048e-07		1.33847	4.75601e-05		1.87232	0.00119036		NA	NA		NA	NA		NA	NA
N1-methylinosine	Metabolon	Nucleotide	798	1.20239	[1.08-1.34]	0.00113349		1.16394	0.01732		1.34425	0.0150527		NA	NA		NA	NA		NA	NA
N2,N2-dimethylguanosine	Metabolon	Nucleotide	798	1.23458	[1.10-1.39]	0.000378763		1.21509	0.00340257		1.30809	0.0370632		NA	NA		NA	NA		NA	NA
N4-acetylcytidine	Metabolon	Nucleotide	798	1.09032	[0.98-1.21]	0.115406		1.07401	0.249693		1.15138	0.234237		NA	NA		NA	NA		NA	NA
N6-carbamoylthreonyladenosine	Metabolon	Nucleotide	798	1.0126	[0.91-1.12]	0.812702		1.01439	0.81234		1.00659	0.952515		NA	NA		NA	NA		NA	NA
Orotate	Metabolon	Nucleotide	798	1.04196	[0.93-1.16]	0.470404		1.00065	0.991975		1.19971	0.140202		NA	NA		NA	NA		NA	NA
Orotidine	Metabolon	Nucleotide	798	1.15263	[1.03-1.29]	0.0122075		1.15439	0.0235594		1.14563	0.283088		NA	NA		NA	NA		NA	NA
Pseudouridine	Metabolon	Nucleotide	798	1.03772	[0.94-1.15]	0.473405		1.04294	0.470003		1.01852	0.870099		NA	NA		NA	NA		NA	NA
Uracil	Metabolon	Nucleotide	798	0.928958	[0.83-1.04]	0.190287		0.904319	0.119668		1.01201	0.917363		NA	NA		NA	NA		NA	NA
Urate	Metabolon	Nucleotide	798	1.20159	[1.07-1.35]	0.00230543		1.17242	0.0196557		1.30915	0.0368719		NA	NA		NA	NA		NA	NA
Uridine	Metabolon	Nucleotide	798	0.948186	[0.85-1.05]	0.327037		0.939964	0.313146		0.978392	0.851092		NA	NA		NA	NA		NA	NA
Xanthine	Metabolon	Nucleotide	798	1.01253	[0.90-1.14]	0.842009		1.03461	0.65022		0.964122	0.746737		NA	NA		NA	NA		NA	NA
Glucuronide of C10H18O2 (1)*	Metabolon	Partially Characterized Molecules	635	0.987756	[0.88-1.11]	0.834639		0.987756	0.834639		NA	NA		NA	NA		NA	NA		NA	NA
Glucuronide of C10H18O2 (7)*	Metabolon	Partially Characterized Molecules	798	1.02858	[0.93-1.14]	0.602776		0.981806	0.76151		1.24407	0.078723		NA	NA		NA	NA		NA	NA
Glucuronide of C10H18O2 (8)*	Metabolon	Partially Characterized Molecules	635	0.940471	[0.84-1.06]	0.300475		0.940471	0.300475		NA	NA		NA	NA		NA	NA		NA	NA
Glucuronide of C12H22O4 (1)*	Metabolon	Partially Characterized Molecules	635	1.12636	[0.99-1.28]	0.0756389		1.12636	0.0756389		NA	NA		NA	NA		NA	NA		NA	NA
Glycine conjugate of C10H12O2*	Metabolon	Partially Characterized Molecules	798	1.0453	[0.94-1.16]	0.403614		1.02542	0.675915		1.1189	0.322368		NA	NA		NA	NA		NA	NA
Glycine conjugate of C10H14O2 (1)*	Metabolon	Partially Characterized Molecules	798	0.972947	[0.87-1.09]	0.646945		0.961915	0.574716		1.00667	0.955688		NA	NA		NA	NA		NA	NA
Bradykinin	Metabolon	Peptide	163	0.992323	[0.78-1.26]	0.948999		NA	NA		0.992323	0.948999		NA	NA		NA	NA		NA	NA
Bradykinin, des-arg(9)	Metabolon	Peptide	163	0.995893	[0.80-1.24]	0.971004		NA	NA		0.995893	0.971004		NA	NA		NA	NA		NA	NA
Fibrinopeptide A*	Metabolon	Peptide	635	1.02512	[0.90-1.17]	0.711941		1.02512	0.711941		NA	NA		NA	NA		NA	NA		NA	NA
Fibrinopeptide A, des-ala(1)*	Metabolon	Peptide	635	1.0362	[0.91-1.18]	0.593026		1.0362	0.593026		NA	NA		NA	NA		NA	NA		NA	NA
Fibrinopeptide A, phosphono-ser(3)*	Metabolon	Peptide	635	1.06962	[0.94-1.22]	0.303107		1.06962	0.303107		NA	NA		NA	NA		NA	NA		NA	NA
Fibrinopeptide B (1-13)**	Metabolon	Peptide	635	1.00414	[0.89-1.14]	0.948656		1.00414	0.948656		NA	NA		NA	NA		NA	NA		NA	NA
Gamma-glutamyl-2-aminobutyrate	Metabolon	Peptide	798	0.910718	[0.82-1.01]	0.0880746		0.907706	0.115824		0.922367	0.502516		NA	NA		NA	NA		NA	NA
Gamma-glutamyl-alpha-lysine	Metabolon	Peptide	798	1.03624	[0.94-1.15]	0.495826		1.02511	0.677531		1.07393	0.512564		NA	NA		NA	NA		NA	NA
Gamma-glutamylalanine	Metabolon	Peptide	798	1.03331	[0.94-1.14]	0.518989		1.03869	0.493922		1.00581	0.963447		NA	NA		NA	NA		NA	NA
Gamma-glutamylcitrulline*	Metabolon	Peptide	798	0.890716	[0.79-1.00]	0.0474853		0.883311	0.065639		0.913457	0.43795		NA	NA		NA	NA		NA	NA
Gamma-glutamylglutamate	Metabolon	Peptide	798	1.15821	[1.03-1.30]	0.0152821		1.17555	0.0200854		1.10537	0.413751		NA	NA		NA	NA		NA	NA
Gamma-glutamylglutamine	Metabolon	Peptide	798	0.850511	[0.75-0.96]	0.00893475		0.858395	0.0215517		0.800426	0.20216		NA	NA		NA	NA		NA	NA
Gamma-glutamylglycine	Metabolon	Peptide	798	0.95476	[0.86-1.06]	0.382591		0.926239	0.194132		1.08804	0.492423		NA	NA		NA	NA		NA	NA
Gamma-glutamylhistidine	Metabolon	Peptide	798	0.979277	[0.89-1.08]	0.6843		0.978635	0.710285		0.981623	0.86729		NA	NA		NA	NA		NA	NA
Gamma-glutamylisoleucine*	Metabolon	Peptide	798	1.40366	[1.22-1.61]	1.07496e-06		1.35391	0.000185529		1.54798	0.00147156		NA	NA		NA	NA		NA	NA
Gamma-glutamylleucine	Metabolon	Peptide	798	1.25117	[1.11-1.41]	0.000218648		1.22191	0.00332699		1.36463	0.0198116		NA	NA		NA	NA		NA	NA
Gamma-glutamylmethionine	Metabolon	Peptide	798	1.0068	[0.90-1.13]	0.907903		0.955551	0.476708		1.34886	0.0540049		NA	NA		NA	NA		NA	NA
Gamma-glutamylphenylalanine	Metabolon	Peptide	798	1.16303	[1.03-1.31]	0.0131116		1.12578	0.0845239		1.30764	0.0429386		NA	NA		NA	NA		NA	NA
Gamma-glutamylthreonine	Metabolon	Peptide	798	1.07136	[0.96-1.19]	0.199727		1.07859	0.209146		1.04347	0.72094		NA	NA		NA	NA		NA	NA
Gamma-glutamyltryptophan	Metabolon	Peptide	798	1.0437	[0.94-1.16]	0.415813		1.06968	0.254645		0.949939	0.657175		NA	NA		NA	NA		NA	NA
Gamma-glutamyltyrosine	Metabolon	Peptide	798	1.04153	[0.93-1.16]	0.46227		1.01971	0.752069		1.13504	0.311612		NA	NA		NA	NA		NA	NA
Gamma-glutamylvaline	Metabolon	Peptide	798	1.38319	[1.23-1.56]	1.21558e-07		1.32979	2.52223e-05		1.6442	0.000891751		NA	NA		NA	NA		NA	NA
HWESASLLR	Metabolon	Peptide	163	1.22001	[0.94-1.58]	0.135813		NA	NA		1.22001	0.135813		NA	NA		NA	NA		NA	NA
HWESASXX*	Metabolon	Peptide	163	1.17574	[0.92-1.51]	0.204462		NA	NA		1.17574	0.204462		NA	NA		NA	NA		NA	NA
Phenylacetylcarnitine	Metabolon	Peptide	798	1.05983	[0.96-1.18]	0.270052		1.0963	0.122229		0.934297	0.554315		NA	NA		NA	NA		NA	NA
Phenylacetylglutamate	Metabolon	Peptide	798	0.991854	[0.89-1.10]	0.877708		1.00332	0.955458		0.94698	0.647963		NA	NA		NA	NA		NA	NA
Phenylacetylglutamine	Metabolon	Peptide	798	1.02038	[0.92-1.13]	0.701552		1.07031	0.25549		0.859017	0.185682		NA	NA		NA	NA		NA	NA
Phenylalanylalanine	Metabolon	Peptide	163	0.998764	[0.80-1.25]	0.991407		NA	NA		0.998764	0.991407		NA	NA		NA	NA		NA	NA
Prolylglycine	Metabolon	Peptide	798	1.0653	[0.95-1.19]	0.267234		1.09526	0.163122		0.973003	0.816219		NA	NA		NA	NA		NA	NA
X - 07765	Metabolon	Unknown	798	1.04027	[0.92-1.18]	0.533397		0.99707	0.969085		1.14989	0.233954		NA	NA		NA	NA		NA	NA
X - 09789	Metabolon	Unknown	798	0.94952	[0.85-1.06]	0.371671		0.982431	0.796629		0.872799	0.212789		NA	NA		NA	NA		NA	NA
X - 11261	Metabolon	Unknown	798	1.01422	[0.89-1.15]	0.828333		1.00015	0.998527		1.04351	0.707652		NA	NA		NA	NA		NA	NA
X - 11299	Metabolon	Unknown	798	0.902541	[0.80-1.02]	0.108087		0.872327	0.0717612		0.981118	0.871999		NA	NA		NA	NA		NA	NA
X - 11308	Metabolon	Unknown	798	0.906254	[0.81-1.02]	0.102611		0.892446	0.105352		0.946236	0.638074		NA	NA		NA	NA		NA	NA
X - 11315	Metabolon	Unknown	798	0.842658	[0.75-0.94]	0.00244036		0.797093	0.000566876		0.998371	0.988413		NA	NA		NA	NA		NA	NA
X - 11372	Metabolon	Unknown	798	0.903556	[0.80-1.02]	0.100908		0.874362	0.0576847		1.008	0.950553		NA	NA		NA	NA		NA	NA
X - 11381	Metabolon	Unknown	798	0.970388	[0.80-1.17]	0.752973		0.933928	0.583184		1.02504	0.868106		NA	NA		NA	NA		NA	NA
X - 11407	Metabolon	Unknown	798	0.905768	[0.72-1.14]	0.390858		0.872062	0.541301		0.918383	0.52742		NA	NA		NA	NA		NA	NA
X - 11438 [Now known to be tridecenedioate (C13:1-DC)*]	Metabolon	Unknown	798	0.986003	[0.88-1.11]	0.812696		0.923171	0.261565		1.15471	0.199206		NA	NA		NA	NA		NA	NA
X - 11440 [Now known to be pregnenetriol disulfate*]	Metabolon	Unknown	798	1.02127	[0.91-1.15]	0.727329		1.0436	0.540018		0.956342	0.713269		NA	NA		NA	NA		NA	NA
X - 11441	Metabolon	Unknown	798	1.18793	[1.01-1.39]	0.0322538		1.15353	0.11322		1.32936	0.110351		NA	NA		NA	NA		NA	NA
X - 11442	Metabolon	Unknown	798	1.13793	[0.98-1.33]	0.100683		1.11838	0.208179		1.21136	0.258292		NA	NA		NA	NA		NA	NA
X - 11444	Metabolon	Unknown	798	1.19316	[1.07-1.33]	0.00164798		1.22967	0.00124136		1.07193	0.557951		NA	NA		NA	NA		NA	NA
X - 11470	Metabolon	Unknown	798	0.980107	[0.88-1.09]	0.715784		1.0157	0.802457		0.858078	0.209271		NA	NA		NA	NA		NA	NA
X - 11478	Metabolon	Unknown	798	1.01141	[0.90-1.14]	0.849897		1.00764	0.914541		1.02091	0.853673		NA	NA		NA	NA		NA	NA
X - 11483	Metabolon	Unknown	798	0.937278	[0.84-1.05]	0.269484		0.892631	0.103679		1.05692	0.612722		NA	NA		NA	NA		NA	NA
X - 11491	Metabolon	Unknown	798	0.996812	[0.90-1.10]	0.951237		1.02222	0.707055		0.901802	0.378052		NA	NA		NA	NA		NA	NA
X - 11522	Metabolon	Unknown	798	1.08009	[0.96-1.22]	0.216		1.06167	0.409591		1.13306	0.304065		NA	NA		NA	NA		NA	NA
X - 11530	Metabolon	Unknown	798	1.0813	[0.96-1.22]	0.206877		1.06801	0.367347		1.11611	0.348423		NA	NA		NA	NA		NA	NA
X - 11549 [now known to be eicosenedioate (C20:1-DC)*]	Metabolon	Unknown	798	0.907859	[0.81-1.02]	0.11205		0.878052	0.0707424		0.98839	0.918629		NA	NA		NA	NA		NA	NA
X - 11787	Metabolon	Unknown	798	1.07014	[0.96-1.19]	0.20962		1.06295	0.312822		1.09886	0.432819		NA	NA		NA	NA		NA	NA
X - 11795	Metabolon	Unknown	798	1.0481	[0.94-1.17]	0.395284		1.02506	0.689893		1.14139	0.279553		NA	NA		NA	NA		NA	NA
X - 11843	Metabolon	Unknown	798	0.99672	[0.90-1.10]	0.948543		1.03364	0.564653		0.870772	0.214523		NA	NA		NA	NA		NA	NA
X - 11847	Metabolon	Unknown	798	1.03701	[0.92-1.17]	0.56424		0.972529	0.71353		1.19904	0.116029		NA	NA		NA	NA		NA	NA
X - 11849	Metabolon	Unknown	798	1.07762	[0.95-1.22]	0.24435		0.988031	0.876745		1.30516	0.0241859		NA	NA		NA	NA		NA	NA
X - 11850	Metabolon	Unknown	798	0.974692	[0.88-1.08]	0.617983		1.02427	0.67839		0.805626	0.0610144		NA	NA		NA	NA		NA	NA
X - 11852	Metabolon	Unknown	798	1.00978	[0.90-1.13]	0.865259		0.987802	0.854024		1.07492	0.521288		NA	NA		NA	NA		NA	NA
X - 11858	Metabolon	Unknown	635	0.96802	[0.85-1.10]	0.622553		0.96802	0.622553		NA	NA		NA	NA		NA	NA		NA	NA
X - 11880	Metabolon	Unknown	798	0.96324	[0.86-1.08]	0.522868		0.957355	0.51559		0.98265	0.884879		NA	NA		NA	NA		NA	NA
X - 12007	Metabolon	Unknown	798	1.01474	[0.89-1.15]	0.820558		1.06031	0.451953		0.920741	0.477294		NA	NA		NA	NA		NA	NA
X - 12013	Metabolon	Unknown	798	0.974612	[0.88-1.08]	0.618718		1.02007	0.733169		0.822279	0.0860791		NA	NA		NA	NA		NA	NA
X - 12015	Metabolon	Unknown	798	1.01884	[0.91-1.14]	0.739201		1.0222	0.722711		1.00354	0.97874		NA	NA		NA	NA		NA	NA
X - 12063	Metabolon	Unknown	798	1.18404	[1.06-1.32]	0.00229509		1.21123	0.0027646		1.1053	0.364606		NA	NA		NA	NA		NA	NA
X - 12093 [now known to be N2-acetyl,N6-methyllysine]	Metabolon	Unknown	798	0.990257	[0.89-1.10]	0.852272		0.956102	0.449447		1.1275	0.295694		NA	NA		NA	NA		NA	NA
X - 12096	Metabolon	Unknown	798	1.32946	[1.17-1.51]	9.96865e-06		1.33216	0.000101198		1.32074	0.0359999		NA	NA		NA	NA		NA	NA
X - 12100	Metabolon	Unknown	798	1.13305	[1.01-1.27]	0.0314619		1.08638	0.201011		1.33694	0.0281093		NA	NA		NA	NA		NA	NA
X - 12101	Metabolon	Unknown	798	1.00783	[0.91-1.12]	0.882945		1.03066	0.616318		0.933402	0.538295		NA	NA		NA	NA		NA	NA
X - 12104	Metabolon	Unknown	798	1.06925	[0.95-1.20]	0.25351		1.02116	0.758416		1.22142	0.0890385		NA	NA		NA	NA		NA	NA
X - 12111	Metabolon	Unknown	798	0.941301	[0.85-1.05]	0.271491		0.980452	0.753245		0.822029	0.0921307		NA	NA		NA	NA		NA	NA
X - 12117	Metabolon	Unknown	798	1.22687	[1.09-1.38]	0.000485032		1.27151	0.000334616		1.08054	0.532274		NA	NA		NA	NA		NA	NA
X - 12126	Metabolon	Unknown	798	0.948155	[0.85-1.05]	0.315001		0.984568	0.796574		0.835231	0.10787		NA	NA		NA	NA		NA	NA
X - 12127	Metabolon	Unknown	798	1.14346	[1.03-1.27]	0.0120396		1.11904	0.0622291		1.23503	0.0673637		NA	NA		NA	NA		NA	NA
X - 12170	Metabolon	Unknown	798	1.13632	[1.02-1.27]	0.0198852		1.11256	0.0770441		1.2547	0.0864682		NA	NA		NA	NA		NA	NA
X - 12193	Metabolon	Unknown	635	1.01029	[0.89-1.14]	0.868614		1.01029	0.868614		NA	NA		NA	NA		NA	NA		NA	NA
X - 12199	Metabolon	Unknown	798	1.13919	[1.02-1.28]	0.0261701		1.12746	0.0752441		1.17588	0.172174		NA	NA		NA	NA		NA	NA
X - 12206	Metabolon	Unknown	798	0.857241	[0.77-0.95]	0.00410925		0.849179	0.007368		0.886102	0.287134		NA	NA		NA	NA		NA	NA
X - 12212	Metabolon	Unknown	798	0.997248	[0.90-1.10]	0.957545		1.02192	0.707113		0.900999	0.377294		NA	NA		NA	NA		NA	NA
X - 12216	Metabolon	Unknown	798	0.975275	[0.88-1.08]	0.623772		1.00515	0.929594		0.880954	0.24029		NA	NA		NA	NA		NA	NA
X - 12221	Metabolon	Unknown	798	0.976973	[0.86-1.11]	0.720777		0.974806	0.742947		0.982092	0.879648		NA	NA		NA	NA		NA	NA
X - 12230	Metabolon	Unknown	798	1.02633	[0.92-1.15]	0.646652		1.08811	0.188986		0.827802	0.132226		NA	NA		NA	NA		NA	NA
X - 12261	Metabolon	Unknown	798	0.979174	[0.88-1.08]	0.685034		1.01367	0.81641		0.860193	0.186925		NA	NA		NA	NA		NA	NA
X - 12263 [now known to be dihydroferulic acid sulfate]	Metabolon	Unknown	798	0.98602	[0.89-1.10]	0.793476		0.989424	0.864144		0.975937	0.820479		NA	NA		NA	NA		NA	NA
X - 12283	Metabolon	Unknown	798	0.978051	[0.88-1.08]	0.670784		0.964282	0.548323		1.01899	0.855113		NA	NA		NA	NA		NA	NA
X - 12306	Metabolon	Unknown	798	0.92596	[0.84-1.03]	0.141277		0.908313	0.103231		0.994184	0.958895		NA	NA		NA	NA		NA	NA
X - 12329	Metabolon	Unknown	798	1.06945	[0.94-1.21]	0.293693		1.09037	0.246767		1.01384	0.911606		NA	NA		NA	NA		NA	NA
X - 12407	Metabolon	Unknown	798	1.01089	[0.90-1.13]	0.850539		1.10539	0.139636		0.792189	0.0439131		NA	NA		NA	NA		NA	NA
X - 12410	Metabolon	Unknown	798	1.0367	[0.93-1.15]	0.499044		1.02655	0.65779		1.08181	0.523532		NA	NA		NA	NA		NA	NA
X - 12411	Metabolon	Unknown	798	1.00647	[0.90-1.12]	0.905924		1.00839	0.892278		0.999568	0.997066		NA	NA		NA	NA		NA	NA
X - 12442 [now known to be tetradecadienoate (14:2)*]	Metabolon	Unknown	798	0.968436	[0.87-1.08]	0.559268		0.941885	0.339374		1.06331	0.593413		NA	NA		NA	NA		NA	NA
X - 12456	Metabolon	Unknown	635	1.06779	[0.94-1.21]	0.293283		1.06779	0.293283		NA	NA		NA	NA		NA	NA		NA	NA
X - 12462	Metabolon	Unknown	798	1.00806	[0.89-1.15]	0.902705		1.0324	0.653928		0.875243	0.449675		NA	NA		NA	NA		NA	NA
X - 12472	Metabolon	Unknown	798	0.974131	[0.87-1.09]	0.645243		0.954786	0.494633		1.02243	0.832984		NA	NA		NA	NA		NA	NA
X - 12524	Metabolon	Unknown	798	1.00365	[0.86-1.17]	0.963149		0.945861	0.572363		1.11642	0.406417		NA	NA		NA	NA		NA	NA
X - 12543	Metabolon	Unknown	798	0.997841	[0.90-1.11]	0.967208		0.992143	0.894776		1.01797	0.872945		NA	NA		NA	NA		NA	NA
X - 12544	Metabolon	Unknown	798	0.932517	[0.83-1.05]	0.260697		0.969591	0.676341		0.849391	0.157949		NA	NA		NA	NA		NA	NA
X - 12565 [now known to be cyclo(pro-arg)*]	Metabolon	Unknown	635	0.972239	[0.87-1.09]	0.625829		0.972239	0.625829		NA	NA		NA	NA		NA	NA		NA	NA
X - 12680	Metabolon	Unknown	798	1.03098	[0.93-1.15]	0.580294		1.09	0.180752		0.878912	0.239719		NA	NA		NA	NA		NA	NA
X - 12701	Metabolon	Unknown	798	1.0199	[0.90-1.16]	0.761809		1.05105	0.515279		0.942827	0.634436		NA	NA		NA	NA		NA	NA
X - 12707	Metabolon	Unknown	798	1.0006	[0.90-1.11]	0.991254		0.99373	0.918899		1.02415	0.833595		NA	NA		NA	NA		NA	NA
X - 12712	Metabolon	Unknown	798	1.05414	[0.95-1.17]	0.330785		1.11724	0.0786125		0.887264	0.273375		NA	NA		NA	NA		NA	NA
X - 12714	Metabolon	Unknown	798	1.18096	[1.05-1.33]	0.00606922		1.20828	0.00674048		1.09967	0.437771		NA	NA		NA	NA		NA	NA
X - 12718	Metabolon	Unknown	798	1.06236	[0.96-1.18]	0.246489		1.12241	0.0504781		0.862901	0.203945		NA	NA		NA	NA		NA	NA
X - 12726	Metabolon	Unknown	635	0.992823	[0.88-1.12]	0.905572		0.992823	0.905572		NA	NA		NA	NA		NA	NA		NA	NA
X - 12729	Metabolon	Unknown	798	1.0754	[0.97-1.19]	0.174515		1.09045	0.154195		1.02425	0.83278		NA	NA		NA	NA		NA	NA
X - 12730	Metabolon	Unknown	635	1.05688	[0.90-1.24]	0.489197		1.05688	0.489197		NA	NA		NA	NA		NA	NA		NA	NA
X - 12731	Metabolon	Unknown	798	1.01595	[0.91-1.14]	0.786252		1.08014	0.252736		0.839968	0.146854		NA	NA		NA	NA		NA	NA
X - 12739	Metabolon	Unknown	798	0.954977	[0.83-1.09]	0.501861		0.947583	0.503114		0.975071	0.847793		NA	NA		NA	NA		NA	NA
X - 12740	Metabolon	Unknown	798	1.03577	[0.94-1.15]	0.500269		1.08627	0.151482		0.829177	0.137511		NA	NA		NA	NA		NA	NA
X - 12753	Metabolon	Unknown	635	0.915827	[0.81-1.03]	0.149921		0.915827	0.149921		NA	NA		NA	NA		NA	NA		NA	NA
X - 12798	Metabolon	Unknown	798	0.979678	[0.87-1.10]	0.73523		1.00014	0.998437		0.932749	0.533702		NA	NA		NA	NA		NA	NA
X - 12812	Metabolon	Unknown	798	0.92854	[0.84-1.03]	0.162832		0.951161	0.405813		0.853915	0.163528		NA	NA		NA	NA		NA	NA
X - 12813	Metabolon	Unknown	635	1.03775	[0.92-1.17]	0.540513		1.03775	0.540513		NA	NA		NA	NA		NA	NA		NA	NA
X - 12816	Metabolon	Unknown	798	1.00021	[0.90-1.11]	0.996698		1.04305	0.475312		0.864544	0.191818		NA	NA		NA	NA		NA	NA
X - 12818	Metabolon	Unknown	635	1.02407	[0.90-1.17]	0.721087		1.02407	0.721087		NA	NA		NA	NA		NA	NA		NA	NA
X - 12822	Metabolon	Unknown	798	1.12694	[1.01-1.26]	0.0334411		1.1247	0.0689511		1.13392	0.269566		NA	NA		NA	NA		NA	NA
X - 12830	Metabolon	Unknown	798	1.17153	[1.05-1.30]	0.00390152		1.18865	0.00573315		1.11537	0.340572		NA	NA		NA	NA		NA	NA
X - 12844	Metabolon	Unknown	798	1.17895	[1.06-1.31]	0.00238958		1.22711	0.000838714		1.01079	0.926706		NA	NA		NA	NA		NA	NA
X - 12846	Metabolon	Unknown	798	1.17391	[1.05-1.31]	0.004784		1.23096	0.00150848		1.00305	0.979364		NA	NA		NA	NA		NA	NA
X - 12847	Metabolon	Unknown	798	1.03377	[0.93-1.15]	0.540019		1.05149	0.411977		0.97123	0.803385		NA	NA		NA	NA		NA	NA
X - 12849	Metabolon	Unknown	798	1.01478	[0.92-1.12]	0.773786		1.05497	0.358354		0.890025	0.279454		NA	NA		NA	NA		NA	NA
X - 12906	Metabolon	Unknown	798	0.93408	[0.83-1.05]	0.247421		0.986211	0.838377		0.793666	0.0542177		NA	NA		NA	NA		NA	NA
X - 13007	Metabolon	Unknown	798	0.969693	[0.85-1.11]	0.656094		0.958873	0.584249		1.01765	0.912482		NA	NA		NA	NA		NA	NA
X - 13255	Metabolon	Unknown	635	1.13201	[1.00-1.29]	0.0552822		1.13201	0.0552822		NA	NA		NA	NA		NA	NA		NA	NA
X - 13431	Metabolon	Unknown	798	0.997098	[0.89-1.12]	0.959751		0.984337	0.81147		1.03799	0.749946		NA	NA		NA	NA		NA	NA
X - 13435	Metabolon	Unknown	798	1.01955	[0.91-1.14]	0.733542		1.05493	0.386956		0.840661	0.241856		NA	NA		NA	NA		NA	NA
X - 13507	Metabolon	Unknown	798	0.977155	[0.88-1.08]	0.659575		1.00504	0.932565		0.884176	0.276052		NA	NA		NA	NA		NA	NA
X - 13553	Metabolon	Unknown	798	0.906313	[0.81-1.01]	0.0775927		0.874068	0.0320141		1.04493	0.722874		NA	NA		NA	NA		NA	NA
X - 13658	Metabolon	Unknown	798	0.947283	[0.83-1.08]	0.424886		0.925728	0.303603		1.05221	0.750825		NA	NA		NA	NA		NA	NA
X - 13684	Metabolon	Unknown	798	1.10435	[0.98-1.24]	0.0979403		1.15566	0.0312448		0.914926	0.515236		NA	NA		NA	NA		NA	NA
X - 13695	Metabolon	Unknown	635	1.07679	[0.95-1.23]	0.265573		1.07679	0.265573		NA	NA		NA	NA		NA	NA		NA	NA
X - 13703	Metabolon	Unknown	635	1.10868	[0.97-1.26]	0.117651		1.10868	0.117651		NA	NA		NA	NA		NA	NA		NA	NA
X - 13728	Metabolon	Unknown	798	0.954325	[0.86-1.06]	0.393884		1.02141	0.736386		0.762698	0.0230347		NA	NA		NA	NA		NA	NA
X - 13729	Metabolon	Unknown	798	1.03824	[0.94-1.15]	0.4707		1.07916	0.196492		0.902047	0.361464		NA	NA		NA	NA		NA	NA
X - 13835	Metabolon	Unknown	798	1.07822	[0.97-1.20]	0.1567		1.08856	0.154676		1.03871	0.747035		NA	NA		NA	NA		NA	NA
X - 13844	Metabolon	Unknown	798	1.043	[0.93-1.17]	0.467472		1.07106	0.301708		0.958077	0.718648		NA	NA		NA	NA		NA	NA
X - 13846	Metabolon	Unknown	635	1.15172	[1.01-1.31]	0.0335219		1.15172	0.0335219		NA	NA		NA	NA		NA	NA		NA	NA
X - 13866	Metabolon	Unknown	798	0.915155	[0.82-1.02]	0.100013		0.942489	0.330925		0.823333	0.0969705		NA	NA		NA	NA		NA	NA
X - 14056	Metabolon	Unknown	798	0.923735	[0.81-1.06]	0.252357		0.900048	0.188544		0.999793	0.998816		NA	NA		NA	NA		NA	NA
X - 14626 [now known to be taurodeoxycholic acid 3-sulfate]	Metabolon	Unknown	798	0.997702	[0.90-1.11]	0.965962		1.01211	0.847769		0.957917	0.684258		NA	NA		NA	NA		NA	NA
X - 14658 [now known to be taurochenodeoxycholic acid 3-sulfate]	Metabolon	Unknown	798	0.994412	[0.90-1.10]	0.912954		0.979691	0.721726		1.05266	0.648675		NA	NA		NA	NA		NA	NA
X - 14662	Metabolon	Unknown	635	1.15334	[1.02-1.30]	0.0197269		1.15334	0.0197269		NA	NA		NA	NA		NA	NA		NA	NA
X - 14838 [now known to be 1-methyl-5-imidazoleacetate]	Metabolon	Unknown	798	1.09171	[0.98-1.21]	0.101527		1.09805	0.120582		1.06795	0.575142		NA	NA		NA	NA		NA	NA
X - 14904	Metabolon	Unknown	635	1.08839	[0.95-1.25]	0.220432		1.08839	0.220432		NA	NA		NA	NA		NA	NA		NA	NA
X - 14939	Metabolon	Unknown	798	1.02594	[0.90-1.17]	0.699547		0.960807	0.616976		1.18939	0.152545		NA	NA		NA	NA		NA	NA
X - 15161	Metabolon	Unknown	798	0.98273	[0.87-1.11]	0.78027		1.00904	0.903066		0.919933	0.476347		NA	NA		NA	NA		NA	NA
X - 15220	Metabolon	Unknown	635	0.954241	[0.83-1.10]	0.518435		0.954241	0.518435		NA	NA		NA	NA		NA	NA		NA	NA
X - 15461	Metabolon	Unknown	798	1.10752	[1.00-1.23]	0.0493255		1.15416	0.0157431		0.950473	0.653833		NA	NA		NA	NA		NA	NA
X - 15469	Metabolon	Unknown	798	0.921127	[0.82-1.04]	0.184192		0.90515	0.163135		0.97106	0.812538		NA	NA		NA	NA		NA	NA
X - 15486	Metabolon	Unknown	798	1.05798	[0.93-1.20]	0.385808		1.03617	0.647732		1.11043	0.379225		NA	NA		NA	NA		NA	NA
X - 15492	Metabolon	Unknown	798	1.15564	[1.03-1.30]	0.0144619		1.21234	0.00584993		1.01719	0.879204		NA	NA		NA	NA		NA	NA
X - 15503	Metabolon	Unknown	798	1.11979	[1.01-1.24]	0.0361476		1.13071	0.0423322		1.07733	0.535586		NA	NA		NA	NA		NA	NA
X - 15666	Metabolon	Unknown	798	1.03729	[0.92-1.16]	0.533818		1.06741	0.323846		0.928013	0.566888		NA	NA		NA	NA		NA	NA
X - 15674	Metabolon	Unknown	798	0.904919	[0.80-1.02]	0.0991138		0.902627	0.141532		0.912075	0.453359		NA	NA		NA	NA		NA	NA
X - 15728	Metabolon	Unknown	798	1.04139	[0.94-1.15]	0.429129		1.08501	0.16587		0.912026	0.38607		NA	NA		NA	NA		NA	NA
X - 16071 [now known to be 3-formylindole]	Metabolon	Unknown	798	1.11292	[0.99-1.25]	0.0723155		1.12377	0.0795809		1.07023	0.610614		NA	NA		NA	NA		NA	NA
X - 16087	Metabolon	Unknown	798	1.13063	[1.01-1.26]	0.0314371		1.15511	0.0227914		1.02879	0.830069		NA	NA		NA	NA		NA	NA
X - 16124	Metabolon	Unknown	798	1.00931	[0.91-1.12]	0.866811		1.02151	0.741158		0.9761	0.821987		NA	NA		NA	NA		NA	NA
X - 16397	Metabolon	Unknown	798	0.989687	[0.89-1.10]	0.844617		0.985053	0.799801		1.0077	0.947459		NA	NA		NA	NA		NA	NA
X - 16570	Metabolon	Unknown	798	0.968495	[0.86-1.09]	0.599909		0.987339	0.858495		0.919468	0.475554		NA	NA		NA	NA		NA	NA
X - 16580	Metabolon	Unknown	798	0.98159	[0.89-1.09]	0.718688		0.983332	0.769511		0.974262	0.825019		NA	NA		NA	NA		NA	NA
X - 16649	Metabolon	Unknown	635	0.966976	[0.85-1.10]	0.607936		0.966976	0.607936		NA	NA		NA	NA		NA	NA		NA	NA
X - 16654	Metabolon	Unknown	798	1.13111	[1.02-1.26]	0.0219305		1.181	0.00699625		0.981511	0.866682		NA	NA		NA	NA		NA	NA
X - 16935	Metabolon	Unknown	798	1.00777	[0.90-1.13]	0.892166		1.04499	0.50087		0.895423	0.351854		NA	NA		NA	NA		NA	NA
X - 16938	Metabolon	Unknown	798	1.1815	[0.89-1.56]	0.239226		1.17595	0.328466		1.19664	0.510484		NA	NA		NA	NA		NA	NA
X - 16944	Metabolon	Unknown	798	0.940506	[0.83-1.06]	0.319413		0.925867	0.295826		0.975588	0.825916		NA	NA		NA	NA		NA	NA
X - 16964	Metabolon	Unknown	798	0.970484	[0.85-1.11]	0.670063		1.02331	0.768777		0.777188	0.122549		NA	NA		NA	NA		NA	NA
X - 17010	Metabolon	Unknown	798	1.0987	[0.95-1.28]	0.215937		1.084	0.326239		1.18991	0.386204		NA	NA		NA	NA		NA	NA
X - 17145	Metabolon	Unknown	798	0.864173	[0.78-0.96]	0.00521293		0.882167	0.0351552		0.806785	0.0519215		NA	NA		NA	NA		NA	NA
X - 17166 [now known to be Fibrinopeptide A (2-15)**]	Metabolon	Unknown	635	1.11481	[0.98-1.27]	0.0925359		1.11481	0.0925359		NA	NA		NA	NA		NA	NA		NA	NA
X - 17185	Metabolon	Unknown	798	1.09792	[0.98-1.23]	0.113506		1.10276	0.146726		1.08209	0.518589		NA	NA		NA	NA		NA	NA
X - 17269	Metabolon	Unknown	635	1.11546	[0.98-1.27]	0.0900673		1.11546	0.0900673		NA	NA		NA	NA		NA	NA		NA	NA
X - 17299 [now known to be N,N,N-trimethyl-alanylproline betaine (TMAP)]	Metabolon	Unknown	798	0.996906	[0.89-1.11]	0.95556		1.02442	0.692724		0.87114	0.31421		NA	NA		NA	NA		NA	NA
X - 17301	Metabolon	Unknown	798	1.22671	[1.08-1.39]	0.00120206		1.2372	0.00269235		1.18736	0.213898		NA	NA		NA	NA		NA	NA
X - 17306	Metabolon	Unknown	635	0.989307	[0.87-1.12]	0.86601		0.989307	0.86601		NA	NA		NA	NA		NA	NA		NA	NA
X - 17325	Metabolon	Unknown	798	0.984201	[0.89-1.09]	0.767214		0.958025	0.486169		1.07446	0.518938		NA	NA		NA	NA		NA	NA
X - 17327	Metabolon	Unknown	798	0.959652	[0.86-1.07]	0.458606		0.924272	0.216744		1.08318	0.485811		NA	NA		NA	NA		NA	NA
X - 17328	Metabolon	Unknown	798	1.05474	[0.95-1.17]	0.318491		1.05959	0.333265		1.03582	0.766954		NA	NA		NA	NA		NA	NA
X - 17335	Metabolon	Unknown	798	0.988532	[0.89-1.10]	0.834234		0.943158	0.351063		1.16371	0.199488		NA	NA		NA	NA		NA	NA
X - 17337	Metabolon	Unknown	798	1.07088	[0.95-1.21]	0.270447		1.00998	0.893535		1.2305	0.075108		NA	NA		NA	NA		NA	NA
X - 17340	Metabolon	Unknown	798	1.16353	[1.04-1.31]	0.0100402		1.21511	0.00478005		1.03299	0.773777		NA	NA		NA	NA		NA	NA
X - 17343	Metabolon	Unknown	635	0.96757	[0.86-1.09]	0.593872		0.96757	0.593872		NA	NA		NA	NA		NA	NA		NA	NA
X - 17348	Metabolon	Unknown	635	1.00728	[0.89-1.14]	0.905772		1.00728	0.905772		NA	NA		NA	NA		NA	NA		NA	NA
X - 17349	Metabolon	Unknown	635	1.12604	[0.99-1.28]	0.0653291		1.12604	0.0653291		NA	NA		NA	NA		NA	NA		NA	NA
X - 17351	Metabolon	Unknown	798	0.958873	[0.87-1.06]	0.416261		0.962389	0.523322		0.948958	0.604981		NA	NA		NA	NA		NA	NA
X - 17357	Metabolon	Unknown	798	1.1927	[1.06-1.34]	0.00364801		1.19864	0.0110827		1.17737	0.155298		NA	NA		NA	NA		NA	NA
X - 17359	Metabolon	Unknown	798	1.13694	[1.02-1.27]	0.0188614		1.12579	0.0547654		1.17821	0.164488		NA	NA		NA	NA		NA	NA
X - 17361	Metabolon	Unknown	635	1.0136	[0.90-1.14]	0.815756		1.0136	0.815756		NA	NA		NA	NA		NA	NA		NA	NA
X - 17367	Metabolon	Unknown	798	0.982621	[0.89-1.09]	0.74103		0.98052	0.741625		0.990589	0.934969		NA	NA		NA	NA		NA	NA
X - 17438	Metabolon	Unknown	798	1.02349	[0.92-1.14]	0.667552		1.02229	0.707874		1.03001	0.829061		NA	NA		NA	NA		NA	NA
X - 17612	Metabolon	Unknown	798	1.0838	[0.98-1.20]	0.135722		1.12205	0.0598425		0.957024	0.704092		NA	NA		NA	NA		NA	NA
X - 17653	Metabolon	Unknown	798	0.894967	[0.80-1.00]	0.0557629		0.880874	0.063491		0.932485	0.523192		NA	NA		NA	NA		NA	NA
X - 17654	Metabolon	Unknown	798	0.984902	[0.88-1.11]	0.795741		0.94653	0.434023		1.08173	0.468112		NA	NA		NA	NA		NA	NA
X - 17655	Metabolon	Unknown	635	0.956699	[0.85-1.07]	0.447659		0.956699	0.447659		NA	NA		NA	NA		NA	NA		NA	NA
X - 17673	Metabolon	Unknown	635	0.933161	[0.83-1.05]	0.236131		0.933161	0.236131		NA	NA		NA	NA		NA	NA		NA	NA
X - 17676	Metabolon	Unknown	798	1.14991	[1.03-1.29]	0.0166897		1.16705	0.0224487		1.10124	0.401276		NA	NA		NA	NA		NA	NA
X - 17677	Metabolon	Unknown	635	1.13117	[0.99-1.30]	0.0803582		1.13117	0.0803582		NA	NA		NA	NA		NA	NA		NA	NA
X - 17685	Metabolon	Unknown	798	0.980474	[0.88-1.10]	0.728429		1.01167	0.852604		0.841893	0.216685		NA	NA		NA	NA		NA	NA
X - 17690	Metabolon	Unknown	798	0.927835	[0.84-1.03]	0.163077		0.915024	0.144333		0.974863	0.823818		NA	NA		NA	NA		NA	NA
X - 17765	Metabolon	Unknown	635	1.05941	[0.94-1.19]	0.343883		1.05941	0.343883		NA	NA		NA	NA		NA	NA		NA	NA
X - 18240	Metabolon	Unknown	635	1.01995	[0.90-1.15]	0.752969		1.01995	0.752969		NA	NA		NA	NA		NA	NA		NA	NA
X - 18249	Metabolon	Unknown	798	0.911466	[0.81-1.03]	0.137223		0.928428	0.299139		0.860484	0.240396		NA	NA		NA	NA		NA	NA
X - 18345	Metabolon	Unknown	798	1.08708	[0.98-1.21]	0.112055		1.09637	0.119092		1.05213	0.659566		NA	NA		NA	NA		NA	NA
X - 18779	Metabolon	Unknown	635	1.02949	[0.87-1.22]	0.737969		1.02949	0.737969		NA	NA		NA	NA		NA	NA		NA	NA
X - 18886	Metabolon	Unknown	798	1.02869	[0.93-1.14]	0.598439		1.01192	0.846425		1.08727	0.45754		NA	NA		NA	NA		NA	NA
X - 18899	Metabolon	Unknown	798	0.982545	[0.87-1.11]	0.772461		0.928439	0.298086		1.14984	0.244322		NA	NA		NA	NA		NA	NA
X - 18901	Metabolon	Unknown	798	0.86671	[0.77-0.97]	0.0149888		0.840908	0.0128555		0.935804	0.546697		NA	NA		NA	NA		NA	NA
X - 18913	Metabolon	Unknown	798	1.07434	[0.96-1.20]	0.208243		1.06501	0.329796		1.10747	0.398525		NA	NA		NA	NA		NA	NA
X - 18914	Metabolon	Unknown	798	0.901215	[0.79-1.03]	0.117512		0.878589	0.0927049		0.97364	0.841268		NA	NA		NA	NA		NA	NA
X - 18921	Metabolon	Unknown	798	0.924086	[0.82-1.04]	0.183857		0.885127	0.0869472		1.02136	0.845184		NA	NA		NA	NA		NA	NA
X - 18922	Metabolon	Unknown	798	1.02272	[0.92-1.14]	0.678706		1.01121	0.856211		1.06385	0.590551		NA	NA		NA	NA		NA	NA
X - 19141	Metabolon	Unknown	798	0.849343	[0.76-0.94]	0.00234919		0.864771	0.0152465		0.790072	0.0526359		NA	NA		NA	NA		NA	NA
X - 19183	Metabolon	Unknown	635	0.992538	[0.88-1.12]	0.903889		0.992538	0.903889		NA	NA		NA	NA		NA	NA		NA	NA
X - 19438	Metabolon	Unknown	798	1.01548	[0.90-1.14]	0.794516		0.994254	0.932253		1.08486	0.498119		NA	NA		NA	NA		NA	NA
X - 21258	Metabolon	Unknown	798	0.959805	[0.87-1.06]	0.435976		0.930734	0.232007		1.06521	0.567847		NA	NA		NA	NA		NA	NA
X - 21286	Metabolon	Unknown	798	0.989344	[0.88-1.11]	0.851798		0.994256	0.928648		0.970588	0.813444		NA	NA		NA	NA		NA	NA
X - 21295	Metabolon	Unknown	798	1.01363	[0.91-1.13]	0.806193		1.05962	0.368755		0.895371	0.307037		NA	NA		NA	NA		NA	NA
X - 21310	Metabolon	Unknown	798	1.09177	[0.98-1.21]	0.0947922		1.12379	0.0480857		0.971694	0.807794		NA	NA		NA	NA		NA	NA
X - 21312	Metabolon	Unknown	635	1.06592	[0.95-1.20]	0.294309		1.06592	0.294309		NA	NA		NA	NA		NA	NA		NA	NA
X - 21315	Metabolon	Unknown	635	0.998357	[0.85-1.17]	0.983849		0.998357	0.983849		NA	NA		NA	NA		NA	NA		NA	NA
X - 21319	Metabolon	Unknown	798	0.995189	[0.88-1.13]	0.939023		0.976127	0.749269		1.0402	0.730541		NA	NA		NA	NA		NA	NA
X - 21339	Metabolon	Unknown	798	0.949177	[0.84-1.07]	0.381851		0.974979	0.7047		0.854996	0.238944		NA	NA		NA	NA		NA	NA
X - 21353	Metabolon	Unknown	798	0.950626	[0.86-1.06]	0.343622		0.924557	0.192749		1.05609	0.641394		NA	NA		NA	NA		NA	NA
X - 21364	Metabolon	Unknown	798	1.05697	[0.95-1.18]	0.31986		1.11466	0.0905695		0.890342	0.316208		NA	NA		NA	NA		NA	NA
X - 21383	Metabolon	Unknown	798	1.03021	[0.91-1.17]	0.635865		1.04582	0.525833		0.972385	0.839646		NA	NA		NA	NA		NA	NA
X - 21411	Metabolon	Unknown	798	0.876713	[0.78-0.98]	0.0267949		0.853893	0.0199249		0.958367	0.731376		NA	NA		NA	NA		NA	NA
X - 21441	Metabolon	Unknown	798	1.02486	[0.92-1.14]	0.642093		1.08327	0.180486		0.830326	0.115811		NA	NA		NA	NA		NA	NA
X - 21442	Metabolon	Unknown	798	0.931158	[0.83-1.04]	0.202277		0.983624	0.797492		0.782034	0.0387289		NA	NA		NA	NA		NA	NA
X - 21448	Metabolon	Unknown	798	1.05395	[0.94-1.19]	0.388207		1.04243	0.547045		1.09544	0.482115		NA	NA		NA	NA		NA	NA
X - 21467	Metabolon	Unknown	798	1.124	[1.02-1.24]	0.0200259		1.11635	0.0529844		1.15155	0.189054		NA	NA		NA	NA		NA	NA
X - 21470	Metabolon	Unknown	798	1.06238	[0.95-1.18]	0.276152		1.07311	0.26682		1.02816	0.808369		NA	NA		NA	NA		NA	NA
X - 21471	Metabolon	Unknown	798	1.04393	[0.94-1.16]	0.420594		1.02949	0.636386		1.08942	0.427002		NA	NA		NA	NA		NA	NA
X - 21607	Metabolon	Unknown	798	0.960322	[0.87-1.06]	0.434679		0.931662	0.216542		1.1057	0.418665		NA	NA		NA	NA		NA	NA
X - 21729	Metabolon	Unknown	798	0.983502	[0.87-1.11]	0.788659		0.938949	0.393435		1.10209	0.401857		NA	NA		NA	NA		NA	NA
X - 21735 [now known to be tetradecadienedioate (C14:2-DC)*]	Metabolon	Unknown	798	0.943807	[0.85-1.05]	0.270692		0.938051	0.274899		0.967815	0.782576		NA	NA		NA	NA		NA	NA
X - 21736	Metabolon	Unknown	798	1.03673	[0.94-1.15]	0.4811		1.05395	0.35853		0.969786	0.789977		NA	NA		NA	NA		NA	NA
X - 21752	Metabolon	Unknown	798	0.978498	[0.87-1.10]	0.707919		1.04228	0.545299		0.828857	0.0950398		NA	NA		NA	NA		NA	NA
X - 21785	Metabolon	Unknown	798	1.10245	[0.99-1.23]	0.0713697		1.07164	0.25859		1.2186	0.0913623		NA	NA		NA	NA		NA	NA
X - 21792	Metabolon	Unknown	798	0.997745	[0.90-1.10]	0.964825		0.983104	0.770001		1.04902	0.656271		NA	NA		NA	NA		NA	NA
X - 21796	Metabolon	Unknown	798	1.20624	[1.03-1.41]	0.0179731		1.1296	0.213164		1.36854	0.0242644		NA	NA		NA	NA		NA	NA
X - 21803	Metabolon	Unknown	635	1.13853	[1.01-1.29]	0.0385239		1.13853	0.0385239		NA	NA		NA	NA		NA	NA		NA	NA
X - 21807	Metabolon	Unknown	798	0.996268	[0.88-1.12]	0.95103		1.05358	0.46078		0.846026	0.171627		NA	NA		NA	NA		NA	NA
X - 21816	Metabolon	Unknown	635	1.0961	[0.98-1.23]	0.111977		1.0961	0.111977		NA	NA		NA	NA		NA	NA		NA	NA
X - 21821	Metabolon	Unknown	798	0.942296	[0.85-1.04]	0.253632		0.942539	0.322954		0.941541	0.567844		NA	NA		NA	NA		NA	NA
X - 21829	Metabolon	Unknown	798	1.0222	[0.92-1.13]	0.66787		1.03712	0.533322		0.9749	0.810097		NA	NA		NA	NA		NA	NA
X - 21834	Metabolon	Unknown	798	1.0398	[0.94-1.15]	0.462826		1.03	0.622311		1.07621	0.521551		NA	NA		NA	NA		NA	NA
X - 21840	Metabolon	Unknown	635	1.02362	[0.92-1.14]	0.678806		1.02362	0.678806		NA	NA		NA	NA		NA	NA		NA	NA
X - 21842	Metabolon	Unknown	798	0.992267	[0.89-1.10]	0.883403		1.02186	0.722698		0.905751	0.359165		NA	NA		NA	NA		NA	NA
X - 21845	Metabolon	Unknown	798	1.16965	[1.05-1.30]	0.0034938		1.18669	0.0052858		1.11506	0.326403		NA	NA		NA	NA		NA	NA
X - 22143	Metabolon	Unknown	798	0.986631	[0.89-1.10]	0.805457		1.00787	0.897605		0.903729	0.414695		NA	NA		NA	NA		NA	NA
X - 22162	Metabolon	Unknown	798	1.06807	[0.96-1.19]	0.214713		1.04744	0.441852		1.14241	0.237921		NA	NA		NA	NA		NA	NA
X - 22475 [now known to be 5-hydroxymethyl-2-furoylcarnitine*]	Metabolon	Unknown	798	1.01462	[0.92-1.12]	0.776159		1.03424	0.553156		0.934599	0.565393		NA	NA		NA	NA		NA	NA
X - 22509	Metabolon	Unknown	798	0.95329	[0.86-1.06]	0.381378		1.00841	0.893598		0.797159	0.047189		NA	NA		NA	NA		NA	NA
X - 22519	Metabolon	Unknown	798	0.940403	[0.84-1.05]	0.264769		0.925199	0.208243		1.0028	0.981763		NA	NA		NA	NA		NA	NA
X - 22520	Metabolon	Unknown	798	1.11835	[1.01-1.24]	0.0373285		1.14774	0.0266011		1.03282	0.765129		NA	NA		NA	NA		NA	NA
X - 22764	Metabolon	Unknown	798	0.912003	[0.82-1.02]	0.0973831		0.89112	0.0638176		1.00248	0.984216		NA	NA		NA	NA		NA	NA
X - 22771	Metabolon	Unknown	798	0.963358	[0.84-1.11]	0.603143		1.01308	0.871713		0.790136	0.145893		NA	NA		NA	NA		NA	NA
X - 22775	Metabolon	Unknown	798	1.02464	[0.93-1.13]	0.637724		1.0661	0.27518		0.888505	0.2981		NA	NA		NA	NA		NA	NA
X - 22834	Metabolon	Unknown	798	1.08922	[0.98-1.21]	0.119336		1.1462	0.0313735		0.925817	0.494978		NA	NA		NA	NA		NA	NA
X - 23046 [now known to be 2,2'-Methylenebis(6-tert-butyl-p-cresol)]	Metabolon	Unknown	798	0.978124	[0.82-1.17]	0.808064		1.01295	0.911531		0.92401	0.593573		NA	NA		NA	NA		NA	NA
X - 23196	Metabolon	Unknown	798	0.984524	[0.88-1.11]	0.79313		0.973225	0.687967		1.02446	0.84722		NA	NA		NA	NA		NA	NA
X - 23276	Metabolon	Unknown	798	1.03847	[0.85-1.26]	0.70552		1.13282	0.39592		0.959209	0.76412		NA	NA		NA	NA		NA	NA
X - 23293 [now known to be cis-4-decenoate]	Metabolon	Unknown	798	1.00219	[0.90-1.11]	0.96753		0.96917	0.598552		1.16834	0.226496		NA	NA		NA	NA		NA	NA
X - 23295	Metabolon	Unknown	798	0.931463	[0.84-1.03]	0.185891		0.909054	0.106948		1.04616	0.726564		NA	NA		NA	NA		NA	NA
X - 23297	Metabolon	Unknown	798	0.979137	[0.88-1.09]	0.711177		0.94378	0.391718		1.07287	0.509414		NA	NA		NA	NA		NA	NA
X - 23314	Metabolon	Unknown	798	0.956047	[0.86-1.06]	0.393122		0.967356	0.577738		0.917191	0.441128		NA	NA		NA	NA		NA	NA
X - 23369	Metabolon	Unknown	798	1.19583	[1.05-1.36]	0.00667657		1.27072	0.00171399		0.985405	0.91312		NA	NA		NA	NA		NA	NA
X - 23583	Metabolon	Unknown	798	0.918438	[0.83-1.01]	0.0897007		0.893835	0.0464675		1.02055	0.854277		NA	NA		NA	NA		NA	NA
X - 23585	Metabolon	Unknown	798	1.08268	[0.98-1.20]	0.118138		1.07595	0.195424		1.11138	0.363093		NA	NA		NA	NA		NA	NA
X - 23587	Metabolon	Unknown	798	1.16523	[1.05-1.30]	0.00457009		1.13539	0.0379646		1.27398	0.0353766		NA	NA		NA	NA		NA	NA
X - 23590	Metabolon	Unknown	798	1.13453	[0.98-1.32]	0.0962855		1.18415	0.0864655		1.06543	0.589528		NA	NA		NA	NA		NA	NA
X - 23593	Metabolon	Unknown	798	1.00787	[0.89-1.14]	0.897156		0.974448	0.711322		1.1179	0.365731		NA	NA		NA	NA		NA	NA
X - 23639	Metabolon	Unknown	798	0.856561	[0.77-0.95]	0.00479119		0.872663	0.0299066		0.806397	0.0594784		NA	NA		NA	NA		NA	NA
X - 23641	Metabolon	Unknown	798	1.05074	[0.95-1.17]	0.351191		1.02928	0.626843		1.14077	0.268776		NA	NA		NA	NA		NA	NA
X - 23644	Metabolon	Unknown	798	1.01058	[0.91-1.13]	0.84762		1.01289	0.836077		1.0023	0.984419		NA	NA		NA	NA		NA	NA
X - 23649	Metabolon	Unknown	798	1.02779	[0.92-1.15]	0.641895		1.03936	0.566728		0.990887	0.940081		NA	NA		NA	NA		NA	NA
X - 23655	Metabolon	Unknown	798	0.998317	[0.89-1.12]	0.976649		1.03416	0.606603		0.880577	0.303998		NA	NA		NA	NA		NA	NA
X - 23659	Metabolon	Unknown	798	1.10302	[0.99-1.23]	0.069802		1.08606	0.177651		1.16494	0.186927		NA	NA		NA	NA		NA	NA
X - 23662	Metabolon	Unknown	798	1.09161	[0.99-1.21]	0.0878548		1.12102	0.0497044		0.992224	0.943368		NA	NA		NA	NA		NA	NA
X - 23665	Metabolon	Unknown	798	1.0778	[0.97-1.20]	0.180377		1.09908	0.145209		1.01772	0.874026		NA	NA		NA	NA		NA	NA
X - 23666	Metabolon	Unknown	798	1.00643	[0.91-1.12]	0.90337		1.00464	0.936688		1.01474	0.906864		NA	NA		NA	NA		NA	NA
X - 23678	Metabolon	Unknown	798	0.97637	[0.88-1.09]	0.668153		0.931133	0.266866		1.13229	0.276664		NA	NA		NA	NA		NA	NA
X - 23680	Metabolon	Unknown	798	0.995348	[0.88-1.12]	0.939534		0.971991	0.696804		1.05547	0.637985		NA	NA		NA	NA		NA	NA
X - 23729	Metabolon	Unknown	798	1.11729	[0.99-1.26]	0.0634144		1.11404	0.120584		1.12649	0.307385		NA	NA		NA	NA		NA	NA
X - 23739	Metabolon	Unknown	798	0.996771	[0.90-1.11]	0.952716		0.973823	0.670633		1.07567	0.518804		NA	NA		NA	NA		NA	NA
X - 23780	Metabolon	Unknown	798	1.00785	[0.90-1.13]	0.889109		1.00724	0.911349		1.0097	0.931443		NA	NA		NA	NA		NA	NA
X - 23782	Metabolon	Unknown	798	0.854958	[0.76-0.96]	0.00904307		0.835601	0.00823929		0.928878	0.565582		NA	NA		NA	NA		NA	NA
X - 23974	Metabolon	Unknown	798	1.02131	[0.90-1.16]	0.737112		1.06789	0.365437		0.891724	0.368617		NA	NA		NA	NA		NA	NA
X - 23984	Metabolon	Unknown	798	1.02795	[0.92-1.15]	0.630263		1.07577	0.293		0.904786	0.380899		NA	NA		NA	NA		NA	NA
X - 23997	Metabolon	Unknown	798	1.04936	[0.95-1.16]	0.343546		1.08075	0.178498		0.944552	0.601067		NA	NA		NA	NA		NA	NA
X - 24106 [now known to be palmitoyl-sphingosine-phosphoethanolamine (d18:1/16:0)]	Metabolon	Unknown	798	0.895889	[0.80-1.00]	0.0494662		0.917804	0.165927		0.805116	0.100438		NA	NA		NA	NA		NA	NA
X - 24241	Metabolon	Unknown	798	1.11129	[0.98-1.27]	0.1124		1.09398	0.219554		1.1949	0.260826		NA	NA		NA	NA		NA	NA
X - 24243	Metabolon	Unknown	798	1.06329	[0.96-1.17]	0.221051		1.03983	0.485801		1.16302	0.182516		NA	NA		NA	NA		NA	NA
X - 24293	Metabolon	Unknown	798	1.02101	[0.92-1.14]	0.705664		1.05653	0.378337		0.903772	0.392507		NA	NA		NA	NA		NA	NA
X - 24295	Metabolon	Unknown	798	1.02225	[0.90-1.16]	0.727316		1.03727	0.615882		0.978648	0.864048		NA	NA		NA	NA		NA	NA
X - 24309	Metabolon	Unknown	798	1.01636	[0.91-1.14]	0.774301		1.00828	0.898448		1.04331	0.717434		NA	NA		NA	NA		NA	NA
X - 24328	Metabolon	Unknown	798	1.07248	[0.96-1.20]	0.236851		1.11379	0.103139		0.917228	0.520719		NA	NA		NA	NA		NA	NA
X - 24337	Metabolon	Unknown	798	1.15033	[1.03-1.28]	0.0127098		1.16323	0.0180906		1.10736	0.386223		NA	NA		NA	NA		NA	NA
X - 24344	Metabolon	Unknown	798	1.1093	[0.99-1.24]	0.0741215		1.17323	0.0174984		0.934955	0.565954		NA	NA		NA	NA		NA	NA
X - 24346	Metabolon	Unknown	798	0.99821	[0.90-1.10]	0.972203		1.06217	0.312812		0.819517	0.063994		NA	NA		NA	NA		NA	NA
X - 24411	Metabolon	Unknown	798	1.05549	[0.95-1.17]	0.295569		1.06916	0.250254		1.00593	0.958011		NA	NA		NA	NA		NA	NA
X - 24422	Metabolon	Unknown	798	1.08363	[0.98-1.20]	0.134065		1.106	0.0934158		0.997988	0.986624		NA	NA		NA	NA		NA	NA
X - 24431	Metabolon	Unknown	798	0.912156	[0.82-1.01]	0.0894212		0.942279	0.326214		0.802002	0.0731497		NA	NA		NA	NA		NA	NA
X - 24432	Metabolon	Unknown	798	0.909486	[0.82-1.01]	0.0689563		0.949357	0.374961		0.772527	0.0268745		NA	NA		NA	NA		NA	NA
X - 24435	Metabolon	Unknown	798	1.02853	[0.92-1.15]	0.613591		1.01602	0.805016		1.06665	0.56189		NA	NA		NA	NA		NA	NA
X - 24452 [now known to be hydroxy-N6,N6,N6-trimethyllysine*]	Metabolon	Unknown	798	1.12109	[1.01-1.24]	0.0320306		1.16768	0.0107959		0.969542	0.785991		NA	NA		NA	NA		NA	NA
X - 24455	Metabolon	Unknown	798	1.09975	[0.96-1.25]	0.154718		1.1096	0.16869		1.06499	0.660039		NA	NA		NA	NA		NA	NA
X - 24462	Metabolon	Unknown	798	0.98263	[0.89-1.08]	0.726561		1.01903	0.739084		0.859458	0.16783		NA	NA		NA	NA		NA	NA
X - 24473	Metabolon	Unknown	798	1.01679	[0.91-1.13]	0.75858		1.07526	0.246111		0.853473	0.158849		NA	NA		NA	NA		NA	NA
X - 24475	Metabolon	Unknown	798	0.948595	[0.85-1.05]	0.325174		0.954226	0.43974		0.928661	0.519878		NA	NA		NA	NA		NA	NA
X - 24498	Metabolon	Unknown	635	1.09686	[0.97-1.24]	0.134502		1.09686	0.134502		NA	NA		NA	NA		NA	NA		NA	NA
X - 24514 [now known to be N-carbamoylvaline]	Metabolon	Unknown	798	1.05909	[0.95-1.18]	0.281841		1.03349	0.581613		1.16541	0.199596		NA	NA		NA	NA		NA	NA
X - 24527	Metabolon	Unknown	798	0.985956	[0.89-1.10]	0.793229		1.01111	0.859		0.912986	0.403945		NA	NA		NA	NA		NA	NA
X - 24541	Metabolon	Unknown	635	1.03003	[0.92-1.15]	0.595707		1.03003	0.595707		NA	NA		NA	NA		NA	NA		NA	NA
X - 24542	Metabolon	Unknown	798	1.01591	[0.91-1.14]	0.785257		1.02239	0.743285		0.998233	0.987429		NA	NA		NA	NA		NA	NA
X - 24544	Metabolon	Unknown	798	1.05997	[0.95-1.19]	0.310888		1.06715	0.319774		1.03567	0.772106		NA	NA		NA	NA		NA	NA
X - 24546	Metabolon	Unknown	798	0.997383	[0.89-1.12]	0.964894		1.03077	0.652918		0.886262	0.346678		NA	NA		NA	NA		NA	NA
X - 24549	Metabolon	Unknown	798	0.927529	[0.81-1.06]	0.270942		1.00444	0.955808		0.742315	0.0320916		NA	NA		NA	NA		NA	NA
X - 24556	Metabolon	Unknown	798	0.938914	[0.84-1.05]	0.278288		0.960467	0.534762		0.857579	0.241899		NA	NA		NA	NA		NA	NA
X - 24571	Metabolon	Unknown	635	0.998347	[0.90-1.11]	0.976006		0.998347	0.976006		NA	NA		NA	NA		NA	NA		NA	NA
X - 24588	Metabolon	Unknown	798	1.14183	[1.02-1.27]	0.0170958		1.13979	0.0393807		1.14855	0.229292		NA	NA		NA	NA		NA	NA
X - 24637	Metabolon	Unknown	798	1.0196	[0.92-1.13]	0.708679		1.00413	0.943752		1.08023	0.498381		NA	NA		NA	NA		NA	NA
X - 24686	Metabolon	Unknown	798	1.04746	[0.94-1.17]	0.414151		1.12398	0.0694695		0.801113	0.0829809		NA	NA		NA	NA		NA	NA
X - 24699	Metabolon	Unknown	798	0.939628	[0.84-1.05]	0.254372		0.961251	0.514254		0.851899	0.207361		NA	NA		NA	NA		NA	NA
X - 24736	Metabolon	Unknown	798	0.937789	[0.85-1.04]	0.219059		0.937937	0.280723		0.93728	0.555839		NA	NA		NA	NA		NA	NA
X - 24748	Metabolon	Unknown	798	0.992306	[0.88-1.12]	0.898295		0.982974	0.807341		1.01888	0.873844		NA	NA		NA	NA		NA	NA
X - 24757	Metabolon	Unknown	798	0.982367	[0.89-1.09]	0.733385		0.974081	0.656944		1.01241	0.911907		NA	NA		NA	NA		NA	NA
X - 24765	Metabolon	Unknown	798	1.09694	[0.94-1.28]	0.251417		1.07717	0.452926		1.13712	0.359251		NA	NA		NA	NA		NA	NA
X - 24809	Metabolon	Unknown	798	0.957566	[0.86-1.06]	0.411385		0.907197	0.103766		1.16473	0.183981		NA	NA		NA	NA		NA	NA
X - 24811	Metabolon	Unknown	798	1.05838	[0.95-1.18]	0.3093		1.07217	0.269766		1.01033	0.931423		NA	NA		NA	NA		NA	NA
X - 24812	Metabolon	Unknown	798	1.18284	[1.06-1.32]	0.00221087		1.18438	0.00615851		1.17707	0.172311		NA	NA		NA	NA		NA	NA
X - 24813	Metabolon	Unknown	798	1.0078	[0.90-1.13]	0.895382		1.07154	0.313747		0.837018	0.147132		NA	NA		NA	NA		NA	NA
X - 24849	Metabolon	Unknown	798	1.01751	[0.90-1.15]	0.77912		1.0152	0.832715		1.02451	0.845235		NA	NA		NA	NA		NA	NA
X - 24870 [now known to be hydroxypalmitoyl sphingomyelin (d18:1/16:0(OH))**]	Metabolon	Unknown	798	0.881018	[0.79-0.98]	0.0227286		0.889148	0.0609062		0.851852	0.183022		NA	NA		NA	NA		NA	NA
X - 24947	Metabolon	Unknown	798	1.07	[0.97-1.18]	0.186235		1.11771	0.052639		0.896549	0.346573		NA	NA		NA	NA		NA	NA
X - 24948 [now known to be pregnenetriol sulfate*]	Metabolon	Unknown	798	0.932501	[0.82-1.05]	0.264214		0.964899	0.625684		0.848736	0.185727		NA	NA		NA	NA		NA	NA
X - 24949	Metabolon	Unknown	798	1.00665	[0.91-1.12]	0.900632		0.988971	0.855726		1.06427	0.565308		NA	NA		NA	NA		NA	NA
X - 24951	Metabolon	Unknown	798	0.948264	[0.85-1.06]	0.357401		0.929427	0.254014		1.03386	0.802408		NA	NA		NA	NA		NA	NA
X - 24952	Metabolon	Unknown	798	1.13059	[0.97-1.32]	0.12657		1.06112	0.522259		1.36953	0.0572843		NA	NA		NA	NA		NA	NA
X - 24983 [now known to be N(6),N(6)-dimethyllysine]	Metabolon	Unknown	798	1.0182	[0.92-1.13]	0.72984		1.00183	0.975246		1.08194	0.489744		NA	NA		NA	NA		NA	NA
X - 25182 [now known to be N6-methyllysine]	Metabolon	Unknown	798	1.00078	[0.91-1.11]	0.987855		0.972421	0.626867		1.11144	0.338515		NA	NA		NA	NA		NA	NA
X - 25271	Metabolon	Unknown	798	0.94235	[0.84-1.06]	0.325992		0.952952	0.497995		0.915302	0.441422		NA	NA		NA	NA		NA	NA
X - 25279	Metabolon	Unknown	798	1.16003	[1.04-1.30]	0.00965583		1.17111	0.0171491		1.12738	0.294423		NA	NA		NA	NA		NA	NA
X - 25343	Metabolon	Unknown	798	0.983767	[0.86-1.12]	0.809445		1.01098	0.891423		0.916739	0.500756		NA	NA		NA	NA		NA	NA
X - 25416	Metabolon	Unknown	798	1.05838	[0.93-1.20]	0.379114		1.04448	0.560793		1.0992	0.456259		NA	NA		NA	NA		NA	NA
X - 25417	Metabolon	Unknown	798	1.02765	[0.92-1.15]	0.636461		0.981005	0.772772		1.18798	0.146354		NA	NA		NA	NA		NA	NA
X - 25419	Metabolon	Unknown	798	1.04302	[0.93-1.17]	0.481549		0.98709	0.851257		1.22882	0.0895954		NA	NA		NA	NA		NA	NA
X - 25420	Metabolon	Unknown	798	1.00242	[0.90-1.12]	0.965748		0.980707	0.759121		1.08676	0.496625		NA	NA		NA	NA		NA	NA
X - 25422	Metabolon	Unknown	798	1.10644	[0.99-1.23]	0.0652726		1.14612	0.0284692		0.97032	0.800769		NA	NA		NA	NA		NA	NA
(2,4 or 2,5)-dimethylphenol sulfate	Metabolon	Xenobiotics	798	1.16436	[1.04-1.30]	0.00686255		1.22537	0.0017802		0.990938	0.936606		NA	NA		NA	NA		NA	NA
1-methylurate	Metabolon	Xenobiotics	798	1.00229	[0.90-1.12]	0.966914		1.03267	0.607002		0.901587	0.380982		NA	NA		NA	NA		NA	NA
1-methylxanthine	Metabolon	Xenobiotics	798	0.919404	[0.82-1.02]	0.129092		0.924053	0.211326		0.904241	0.381135		NA	NA		NA	NA		NA	NA
1,2,3-benzenetriol sulfate (1)	Metabolon	Xenobiotics	635	0.921605	[0.81-1.05]	0.206438		0.921605	0.206438		NA	NA		NA	NA		NA	NA		NA	NA
1,2,3-benzenetriol sulfate (2)	Metabolon	Xenobiotics	798	0.956662	[0.85-1.07]	0.445237		0.953228	0.465563		0.969073	0.800364		NA	NA		NA	NA		NA	NA
1,3-dimethylurate	Metabolon	Xenobiotics	798	0.908511	[0.82-1.01]	0.075376		0.923969	0.191751		0.851847	0.178871		NA	NA		NA	NA		NA	NA
1,3-propanediol	Metabolon	Xenobiotics	635	1.02187	[0.90-1.16]	0.739371		1.02187	0.739371		NA	NA		NA	NA		NA	NA		NA	NA
1,3,7-trimethylurate	Metabolon	Xenobiotics	798	0.959828	[0.86-1.08]	0.482759		0.97807	0.738437		0.899973	0.392273		NA	NA		NA	NA		NA	NA
1,7-dimethylurate	Metabolon	Xenobiotics	798	0.927129	[0.83-1.03]	0.17243		0.935188	0.282169		0.897137	0.373454		NA	NA		NA	NA		NA	NA
1H-indole-7-acetic acid	Metabolon	Xenobiotics	798	1.06493	[0.96-1.18]	0.212029		1.10734	0.0732162		0.919286	0.446838		NA	NA		NA	NA		NA	NA
2-acetamidophenol sulfate	Metabolon	Xenobiotics	798	1.08858	[0.98-1.21]	0.125987		1.19735	0.00605847		0.837684	0.106949		NA	NA		NA	NA		NA	NA
2-aminophenol sulfate	Metabolon	Xenobiotics	798	1.06856	[0.96-1.19]	0.239719		1.10759	0.123453		0.971367	0.787714		NA	NA		NA	NA		NA	NA
2-ethylphenylsulfate	Metabolon	Xenobiotics	635	1.22994	[1.09-1.39]	0.000972599		1.22994	0.000972599		NA	NA		NA	NA		NA	NA		NA	NA
2-hydroxyacetaminophen sulfate*	Metabolon	Xenobiotics	635	1.17584	[1.04-1.33]	0.00932256		1.17584	0.00932256		NA	NA		NA	NA		NA	NA		NA	NA
2-hydroxyfluorene sulfate	Metabolon	Xenobiotics	798	1.18274	[1.06-1.32]	0.00291499		1.16792	0.0146165		1.23859	0.0806154		NA	NA		NA	NA		NA	NA
2-hydroxyhippurate (salicylurate)	Metabolon	Xenobiotics	798	1.00405	[0.90-1.12]	0.940455		0.956805	0.466645		1.22441	0.110841		NA	NA		NA	NA		NA	NA
2-keto-3-deoxy-gluconate	Metabolon	Xenobiotics	798	1.08537	[0.96-1.22]	0.178887		1.06872	0.328261		1.15472	0.293053		NA	NA		NA	NA		NA	NA
2-methoxyresorcinol sulfate	Metabolon	Xenobiotics	635	0.993256	[0.88-1.13]	0.91572		0.993256	0.91572		NA	NA		NA	NA		NA	NA		NA	NA
2-naphthol sulfate	Metabolon	Xenobiotics	798	1.11057	[1.00-1.24]	0.05731		1.10969	0.0905324		1.11417	0.386587		NA	NA		NA	NA		NA	NA
2-oxindole-3-acetate	Metabolon	Xenobiotics	635	0.967565	[0.86-1.09]	0.574186		0.967565	0.574186		NA	NA		NA	NA		NA	NA		NA	NA
2-piperidinone	Metabolon	Xenobiotics	798	1.05304	[0.95-1.16]	0.30088		1.05816	0.311956		1.03296	0.770905		NA	NA		NA	NA		NA	NA
2,3-dihydroxyisovalerate	Metabolon	Xenobiotics	798	1.02461	[0.92-1.14]	0.652667		1.03642	0.564899		0.988847	0.91836		NA	NA		NA	NA		NA	NA
2,3-dihydroxypyridine	Metabolon	Xenobiotics	798	1.06227	[0.95-1.19]	0.30279		1.06889	0.319891		1.04084	0.741324		NA	NA		NA	NA		NA	NA
3-(3-hydroxyphenyl)propionate	Metabolon	Xenobiotics	798	1.00003	[0.90-1.11]	0.999478		0.996257	0.949384		1.01317	0.905055		NA	NA		NA	NA		NA	NA
3-(3-hydroxyphenyl)propionate sulfate	Metabolon	Xenobiotics	798	0.9563	[0.86-1.06]	0.394074		0.949411	0.382205		0.981018	0.863584		NA	NA		NA	NA		NA	NA
3-(methylthio)acetaminophen sulfate*	Metabolon	Xenobiotics	635	1.17848	[1.04-1.34]	0.0107426		1.17848	0.0107426		NA	NA		NA	NA		NA	NA		NA	NA
3-acetylphenol sulfate	Metabolon	Xenobiotics	798	1.09648	[0.98-1.23]	0.116193		1.1429	0.0458923		0.951875	0.689077		NA	NA		NA	NA		NA	NA
3-ethylphenylsulfate	Metabolon	Xenobiotics	635	1.01932	[0.90-1.16]	0.766644		1.01932	0.766644		NA	NA		NA	NA		NA	NA		NA	NA
3-hydroxycotinine glucuronide	Metabolon	Xenobiotics	798	1.17456	[1.06-1.31]	0.00304489		1.20687	0.0022683		1.0585	0.632752		NA	NA		NA	NA		NA	NA
3-hydroxyhippurate	Metabolon	Xenobiotics	798	1.01257	[0.91-1.12]	0.810158		1.00223	0.969617		1.05308	0.650921		NA	NA		NA	NA		NA	NA
3-hydroxyhippurate sulfate	Metabolon	Xenobiotics	798	1.01102	[0.91-1.12]	0.83141		1.00196	0.973115		1.04404	0.69558		NA	NA		NA	NA		NA	NA
3-hydroxyindolin-2-one	Metabolon	Xenobiotics	798	1.04639	[0.94-1.17]	0.409286		1.03768	0.547179		1.08189	0.52213		NA	NA		NA	NA		NA	NA
3-hydroxyindolin-2-one sulfate	Metabolon	Xenobiotics	798	1.04969	[0.95-1.16]	0.332793		1.04344	0.446112		1.07574	0.518925		NA	NA		NA	NA		NA	NA
3-hydroxypyridine sulfate	Metabolon	Xenobiotics	798	1.01059	[0.90-1.13]	0.857361		1.04032	0.559563		0.92629	0.515833		NA	NA		NA	NA		NA	NA
3-hydroxystachydrine*	Metabolon	Xenobiotics	798	0.909257	[0.82-1.01]	0.0848792		0.943005	0.343624		0.79171	0.0566591		NA	NA		NA	NA		NA	NA
3-methoxycatechol sulfate (1)	Metabolon	Xenobiotics	798	0.985974	[0.88-1.10]	0.802635		0.998456	0.980459		0.936904	0.608591		NA	NA		NA	NA		NA	NA
3-methoxycatechol sulfate (2)	Metabolon	Xenobiotics	798	1.10732	[0.99-1.24]	0.0816175		1.18263	0.0151595		0.927894	0.507081		NA	NA		NA	NA		NA	NA
3-methyl catechol sulfate (1)	Metabolon	Xenobiotics	798	1.07479	[0.95-1.21]	0.236384		1.15785	0.0354584		0.829882	0.155481		NA	NA		NA	NA		NA	NA
3-methyl catechol sulfate (2)	Metabolon	Xenobiotics	798	1.1012	[0.98-1.24]	0.117504		1.15935	0.0382455		0.942748	0.633573		NA	NA		NA	NA		NA	NA
3-methylxanthine	Metabolon	Xenobiotics	798	0.918726	[0.82-1.02]	0.128097		0.966612	0.588486		0.760013	0.0279741		NA	NA		NA	NA		NA	NA
3-phenylpropionate (hydrocinnamate)	Metabolon	Xenobiotics	798	0.944099	[0.85-1.04]	0.264926		0.957273	0.460617		0.903645	0.33764		NA	NA		NA	NA		NA	NA
3-S-cysteinyl-2-methylpropanoate*	Metabolon	Xenobiotics	798	1.00519	[0.90-1.12]	0.924828		0.964148	0.564226		1.1421	0.233858		NA	NA		NA	NA		NA	NA
3,4-methyleneheptanoate	Metabolon	Xenobiotics	798	0.9365	[0.83-1.05]	0.27097		0.929456	0.300528		0.954118	0.672017		NA	NA		NA	NA		NA	NA
3,7-dimethylurate	Metabolon	Xenobiotics	798	0.935997	[0.84-1.04]	0.214054		0.962749	0.528095		0.845903	0.145892		NA	NA		NA	NA		NA	NA
4-acetamidophenylglucuronide	Metabolon	Xenobiotics	635	1.21338	[1.07-1.37]	0.00210021		1.21338	0.00210021		NA	NA		NA	NA		NA	NA		NA	NA
4-acetaminophen sulfate	Metabolon	Xenobiotics	635	1.17175	[1.04-1.32]	0.0102515		1.17175	0.0102515		NA	NA		NA	NA		NA	NA		NA	NA
4-acetylphenol sulfate	Metabolon	Xenobiotics	798	1.02763	[0.92-1.15]	0.628512		1.08018	0.234063		0.876047	0.256831		NA	NA		NA	NA		NA	NA
4-allylphenol sulfate	Metabolon	Xenobiotics	798	1.00334	[0.91-1.11]	0.949034		1.00739	0.900036		0.988177	0.916855		NA	NA		NA	NA		NA	NA
4-ethylphenylsulfate	Metabolon	Xenobiotics	798	1.08544	[0.98-1.21]	0.129964		1.1221	0.0621507		0.967905	0.775375		NA	NA		NA	NA		NA	NA
4-hydroxychlorothalonil	Metabolon	Xenobiotics	798	0.868803	[0.75-1.01]	0.0693817		0.898699	0.289708		0.827573	0.121138		NA	NA		NA	NA		NA	NA
4-hydroxycoumarin	Metabolon	Xenobiotics	798	0.99264	[0.90-1.09]	0.882251		1.05314	0.36401		0.8139	0.0526462		NA	NA		NA	NA		NA	NA
4-hydroxyhippurate	Metabolon	Xenobiotics	798	0.992576	[0.90-1.10]	0.885996		1.02686	0.653657		0.881937	0.257782		NA	NA		NA	NA		NA	NA
4-methylbenzenesulfonate	Metabolon	Xenobiotics	798	1.02808	[0.90-1.17]	0.677677		0.979356	0.802461		1.12279	0.312671		NA	NA		NA	NA		NA	NA
4-methylcatechol sulfate	Metabolon	Xenobiotics	798	1.10793	[1.00-1.22]	0.0437839		1.13722	0.0264889		1.01188	0.912369		NA	NA		NA	NA		NA	NA
4-methylguaiacol sulfate	Metabolon	Xenobiotics	798	1.10148	[1.00-1.21]	0.051454		1.12924	0.0313004		1.00981	0.925872		NA	NA		NA	NA		NA	NA
4-vinylguaiacol sulfate	Metabolon	Xenobiotics	798	1.15533	[1.01-1.32]	0.0310158		1.18508	0.0346786		1.0903	0.47328		NA	NA		NA	NA		NA	NA
4-vinylphenol sulfate	Metabolon	Xenobiotics	798	1.18773	[1.06-1.33]	0.00240699		1.2104	0.00276403		1.10456	0.422341		NA	NA		NA	NA		NA	NA
5-acetylamino-6-amino-3-methyluracil	Metabolon	Xenobiotics	798	0.942388	[0.85-1.05]	0.283944		0.952441	0.437169		0.907702	0.413823		NA	NA		NA	NA		NA	NA
5-acetylamino-6-formylamino-3-methyluracil	Metabolon	Xenobiotics	798	0.926184	[0.83-1.03]	0.16847		0.937583	0.30033		0.88194	0.314717		NA	NA		NA	NA		NA	NA
6-hydroxyindole sulfate	Metabolon	Xenobiotics	798	1.04952	[0.95-1.16]	0.332782		1.07492	0.19303		0.945891	0.630684		NA	NA		NA	NA		NA	NA
7-methylurate	Metabolon	Xenobiotics	798	1.06041	[0.95-1.18]	0.275685		1.10951	0.0877186		0.896261	0.351699		NA	NA		NA	NA		NA	NA
7-methylxanthine	Metabolon	Xenobiotics	798	0.930854	[0.84-1.03]	0.179217		0.978885	0.723111		0.772199	0.0313722		NA	NA		NA	NA		NA	NA
Acesulfame	Metabolon	Xenobiotics	635	0.907941	[0.81-1.02]	0.0995167		0.907941	0.0995167		NA	NA		NA	NA		NA	NA		NA	NA
Alliin	Metabolon	Xenobiotics	635	0.856298	[0.75-0.98]	0.0213492		0.856298	0.0213492		NA	NA		NA	NA		NA	NA		NA	NA
Benzoate	Metabolon	Xenobiotics	798	1.03305	[0.93-1.15]	0.545812		1.08308	0.186987		0.848672	0.191588		NA	NA		NA	NA		NA	NA
Caffeic acid sulfate	Metabolon	Xenobiotics	798	0.950238	[0.84-1.08]	0.428626		0.941078	0.423744		0.974422	0.832053		NA	NA		NA	NA		NA	NA
Caffeine	Metabolon	Xenobiotics	798	0.913768	[0.82-1.02]	0.113929		0.921877	0.206996		0.885246	0.319835		NA	NA		NA	NA		NA	NA
Catechol sulfate	Metabolon	Xenobiotics	798	1.00791	[0.91-1.12]	0.881462		1.03706	0.544182		0.911908	0.415285		NA	NA		NA	NA		NA	NA
Cinnamoylglycine	Metabolon	Xenobiotics	798	0.925792	[0.84-1.03]	0.140914		0.933486	0.247976		0.900209	0.339207		NA	NA		NA	NA		NA	NA
Cotinine	Metabolon	Xenobiotics	798	1.17267	[1.05-1.31]	0.00448362		1.21468	0.00205517		1.02109	0.866339		NA	NA		NA	NA		NA	NA
Cotinine N-oxide	Metabolon	Xenobiotics	798	1.23542	[1.11-1.38]	0.000165641		1.27647	0.000139986		1.09799	0.43467		NA	NA		NA	NA		NA	NA
Daidzein sulfate (2)	Metabolon	Xenobiotics	635	1.01294	[0.90-1.14]	0.82851		1.01294	0.82851		NA	NA		NA	NA		NA	NA		NA	NA
Dihydrocaffeate sulfate (2)	Metabolon	Xenobiotics	798	0.930385	[0.84-1.03]	0.178753		0.938895	0.312959		0.906939	0.351285		NA	NA		NA	NA		NA	NA
Dihydroferulate	Metabolon	Xenobiotics	798	0.957454	[0.86-1.07]	0.424478		0.947218	0.393518		0.986312	0.896104		NA	NA		NA	NA		NA	NA
Dimethyl sulfone	Metabolon	Xenobiotics	798	0.964108	[0.86-1.08]	0.512013		1.01156	0.853926		0.796178	0.0720398		NA	NA		NA	NA		NA	NA
Ectoine	Metabolon	Xenobiotics	798	1.02509	[0.92-1.14]	0.659881		1.02804	0.670033		1.01616	0.887524		NA	NA		NA	NA		NA	NA
EDTA	Metabolon	Xenobiotics	163	1.26678	[0.97-1.66]	0.0845311		NA	NA		1.26678	0.0845311		NA	NA		NA	NA		NA	NA
Ergothioneine	Metabolon	Xenobiotics	798	0.999607	[0.90-1.12]	0.994394		1.03193	0.629542		0.912977	0.40917		NA	NA		NA	NA		NA	NA
Erythritol	Metabolon	Xenobiotics	798	1.06492	[0.95-1.19]	0.267307		1.094	0.167866		0.97645	0.837996		NA	NA		NA	NA		NA	NA
Ethyl glucuronide	Metabolon	Xenobiotics	635	0.974517	[0.87-1.10]	0.665309		0.974517	0.665309		NA	NA		NA	NA		NA	NA		NA	NA
Eugenol sulfate	Metabolon	Xenobiotics	798	1.08855	[0.98-1.21]	0.121234		1.12149	0.063086		0.971116	0.807641		NA	NA		NA	NA		NA	NA
Ferulic acid 4-sulfate	Metabolon	Xenobiotics	635	0.928995	[0.78-1.10]	0.394371		0.928995	0.394371		NA	NA		NA	NA		NA	NA		NA	NA
Furaneol sulfate	Metabolon	Xenobiotics	635	1.26557	[1.10-1.46]	0.00106775		1.26557	0.00106775		NA	NA		NA	NA		NA	NA		NA	NA
Genistein sulfate*	Metabolon	Xenobiotics	635	0.972563	[0.87-1.09]	0.63005		0.972563	0.63005		NA	NA		NA	NA		NA	NA		NA	NA
Gluconate	Metabolon	Xenobiotics	798	1.107	[0.98-1.25]	0.0986308		1.06565	0.350206		1.3135	0.0699028		NA	NA		NA	NA		NA	NA
Glucuronide of piperine metabolite C17H21NO3 (3)*	Metabolon	Xenobiotics	798	1.06771	[0.95-1.20]	0.254624		1.06796	0.321174		1.06696	0.575457		NA	NA		NA	NA		NA	NA
Glucuronide of piperine metabolite C17H21NO3 (4)*	Metabolon	Xenobiotics	798	1.08345	[0.97-1.22]	0.172541		1.06116	0.384663		1.1494	0.228776		NA	NA		NA	NA		NA	NA
Glucuronide of piperine metabolite C17H21NO3 (5)*	Metabolon	Xenobiotics	798	1.09571	[0.98-1.23]	0.110707		1.08744	0.207142		1.11995	0.316645		NA	NA		NA	NA		NA	NA
Guaiacol sulfate	Metabolon	Xenobiotics	798	1.11663	[1.00-1.24]	0.0408042		1.14689	0.0265242		1.02277	0.839579		NA	NA		NA	NA		NA	NA
Hippurate	Metabolon	Xenobiotics	798	0.958551	[0.87-1.06]	0.417275		0.969497	0.599428		0.920107	0.458299		NA	NA		NA	NA		NA	NA
Homostachydrine*	Metabolon	Xenobiotics	798	1.00557	[0.90-1.13]	0.924189		1.01803	0.791448		0.969666	0.790917		NA	NA		NA	NA		NA	NA
Hydroquinone sulfate	Metabolon	Xenobiotics	798	1.11046	[1.00-1.23]	0.051767		1.15507	0.0198163		0.976581	0.831165		NA	NA		NA	NA		NA	NA
Hydroxycotinine	Metabolon	Xenobiotics	798	1.19466	[1.07-1.33]	0.00105405		1.25409	0.000246068		0.995687	0.970788		NA	NA		NA	NA		NA	NA
Indoleacetylcarnitine*	Metabolon	Xenobiotics	798	1.06784	[0.96-1.19]	0.231409		1.12128	0.0671598		0.901531	0.374569		NA	NA		NA	NA		NA	NA
Indolin-2-one	Metabolon	Xenobiotics	798	1.06891	[0.97-1.18]	0.190781		1.10303	0.0892599		0.954147	0.668419		NA	NA		NA	NA		NA	NA
Isoeugenol sulfate	Metabolon	Xenobiotics	798	1.08678	[0.97-1.21]	0.136033		1.11716	0.0860243		1.00024	0.998274		NA	NA		NA	NA		NA	NA
Levulinate (4-oxovalerate)	Metabolon	Xenobiotics	798	0.961802	[0.84-1.10]	0.567641		0.947755	0.463352		1.06037	0.755739		NA	NA		NA	NA		NA	NA
Methyl-4-hydroxybenzoate sulfate	Metabolon	Xenobiotics	798	0.927727	[0.83-1.03]	0.168279		0.935036	0.270023		0.899243	0.38254		NA	NA		NA	NA		NA	NA
Methyl glucopyranoside (alpha + beta)	Metabolon	Xenobiotics	798	0.858858	[0.77-0.95]	0.00461891		0.850933	0.00845715		0.885732	0.274943		NA	NA		NA	NA		NA	NA
Methyl indole-3-acetate	Metabolon	Xenobiotics	798	1.02596	[0.92-1.14]	0.633704		1.08346	0.180776		0.806046	0.0932328		NA	NA		NA	NA		NA	NA
Methylnaphthyl sulfate (1)*	Metabolon	Xenobiotics	635	1.19296	[1.05-1.35]	0.00526178		1.19296	0.00526178		NA	NA		NA	NA		NA	NA		NA	NA
Methylnaphthyl sulfate (2)*	Metabolon	Xenobiotics	798	1.20818	[1.08-1.35]	0.000925657		1.2111	0.00264898		1.19632	0.163478		NA	NA		NA	NA		NA	NA
N-(2-furoyl)glycine	Metabolon	Xenobiotics	798	1.09018	[0.96-1.24]	0.183913		1.13023	0.105162		0.982073	0.887694		NA	NA		NA	NA		NA	NA
N-acetyl-S-allyl-L-cysteine	Metabolon	Xenobiotics	635	0.976119	[0.86-1.11]	0.707244		0.976119	0.707244		NA	NA		NA	NA		NA	NA		NA	NA
N-acetylalliin	Metabolon	Xenobiotics	635	0.924577	[0.81-1.05]	0.244008		0.924577	0.244008		NA	NA		NA	NA		NA	NA		NA	NA
N-acetyltheanine	Metabolon	Xenobiotics	635	0.92155	[0.80-1.07]	0.270224		0.92155	0.270224		NA	NA		NA	NA		NA	NA		NA	NA
N-methylpipecolate	Metabolon	Xenobiotics	798	1.02695	[0.93-1.14]	0.610689		1.00652	0.911884		1.10787	0.371354		NA	NA		NA	NA		NA	NA
Naringenin 7-glucuronide	Metabolon	Xenobiotics	635	0.97683	[0.87-1.09]	0.684511		0.97683	0.684511		NA	NA		NA	NA		NA	NA		NA	NA
O-cresol sulfate	Metabolon	Xenobiotics	798	1.20224	[1.07-1.35]	0.00135047		1.23907	0.000973172		1.07393	0.566299		NA	NA		NA	NA		NA	NA
O-sulfo-L-tyrosine	Metabolon	Xenobiotics	798	1.06076	[0.96-1.18]	0.259009		1.09506	0.127763		0.948939	0.637634		NA	NA		NA	NA		NA	NA
P-cresol sulfate	Metabolon	Xenobiotics	798	1.02268	[0.92-1.13]	0.663331		1.08257	0.176458		0.833507	0.110708		NA	NA		NA	NA		NA	NA
Paraxanthine	Metabolon	Xenobiotics	798	0.891547	[0.80-1.00]	0.040508		0.88424	0.0513287		0.919364	0.488869		NA	NA		NA	NA		NA	NA
Perfluorooctanesulfonate (PFOS)	Metabolon	Xenobiotics	798	1.02556	[0.91-1.16]	0.689939		1.03676	0.622887		0.993834	0.960467		NA	NA		NA	NA		NA	NA
Perfluorooctanoate (PFOA)*	Metabolon	Xenobiotics	798	1.03097	[0.89-1.19]	0.673354		1.03062	0.745955		1.03151	0.787338		NA	NA		NA	NA		NA	NA
Phytanate	Metabolon	Xenobiotics	798	0.97311	[0.86-1.10]	0.661574		0.902537	0.17625		1.14303	0.230317		NA	NA		NA	NA		NA	NA
Piperine	Metabolon	Xenobiotics	798	1.03717	[0.92-1.17]	0.55757		1.02469	0.744288		1.06587	0.570451		NA	NA		NA	NA		NA	NA
Propyl 4-hydroxybenzoate sulfate	Metabolon	Xenobiotics	798	0.947936	[0.85-1.05]	0.326952		0.950911	0.407358		0.935683	0.591536		NA	NA		NA	NA		NA	NA
Pyrraline	Metabolon	Xenobiotics	798	1.0445	[0.93-1.17]	0.442315		1.11822	0.0906424		0.85565	0.172051		NA	NA		NA	NA		NA	NA
Quinate	Metabolon	Xenobiotics	798	0.966286	[0.87-1.07]	0.524343		0.990857	0.879501		0.878411	0.277849		NA	NA		NA	NA		NA	NA
S-allylcysteine	Metabolon	Xenobiotics	635	0.885347	[0.78-1.01]	0.0626274		0.885347	0.0626274		NA	NA		NA	NA		NA	NA		NA	NA
Saccharin	Metabolon	Xenobiotics	798	1.10562	[1.00-1.23]	0.0581745		1.05047	0.412913		1.3278	0.0174695		NA	NA		NA	NA		NA	NA
Salicylate	Metabolon	Xenobiotics	798	0.983487	[0.89-1.09]	0.751005		0.940762	0.302372		1.16996	0.191394		NA	NA		NA	NA		NA	NA
Salicyluric glucuronide*	Metabolon	Xenobiotics	635	0.981501	[0.88-1.10]	0.743364		0.981501	0.743364		NA	NA		NA	NA		NA	NA		NA	NA
Solanidine	Metabolon	Xenobiotics	635	0.845918	[0.75-0.95]	0.00512781		0.845918	0.00512781		NA	NA		NA	NA		NA	NA		NA	NA
Stachydrine	Metabolon	Xenobiotics	798	0.918931	[0.83-1.02]	0.120237		0.953815	0.441975		0.804122	0.0646679		NA	NA		NA	NA		NA	NA
Succinimide	Metabolon	Xenobiotics	798	1.00975	[0.90-1.14]	0.873323		0.965023	0.606786		1.18239	0.199839		NA	NA		NA	NA		NA	NA
Sulfate of piperine metabolite C16H19NO3 (2)*	Metabolon	Xenobiotics	798	1.04997	[0.93-1.18]	0.416521		1.06147	0.393457		1.01831	0.876852		NA	NA		NA	NA		NA	NA
Sulfate of piperine metabolite C16H19NO3 (3)*	Metabolon	Xenobiotics	798	1.04646	[0.93-1.17]	0.43815		1.05192	0.458645		1.03141	0.785867		NA	NA		NA	NA		NA	NA
Sulfate of piperine metabolite C18H21NO3 (1)*	Metabolon	Xenobiotics	798	1.05595	[0.94-1.19]	0.379008		1.06122	0.409909		1.04134	0.737007		NA	NA		NA	NA		NA	NA
Sulfate of piperine metabolite C18H21NO3 (3)*	Metabolon	Xenobiotics	798	1.037	[0.92-1.17]	0.559131		1.07578	0.32232		0.946771	0.637946		NA	NA		NA	NA		NA	NA
Sulfate*	Metabolon	Xenobiotics	798	1.08805	[0.98-1.21]	0.117112		1.11165	0.088103		1.01763	0.872678		NA	NA		NA	NA		NA	NA
Syringol sulfate	Metabolon	Xenobiotics	635	0.988942	[0.88-1.11]	0.853185		0.988942	0.853185		NA	NA		NA	NA		NA	NA		NA	NA
Tartarate	Metabolon	Xenobiotics	798	0.991787	[0.89-1.11]	0.883513		0.993799	0.916375		0.97327	0.880787		NA	NA		NA	NA		NA	NA
Tartronate (hydroxymalonate)	Metabolon	Xenobiotics	798	0.83673	[0.71-0.99]	0.0339303		0.781143	0.0379391		0.901355	0.390707		NA	NA		NA	NA		NA	NA
Theanine	Metabolon	Xenobiotics	635	0.885047	[0.75-1.04]	0.132927		0.885047	0.132927		NA	NA		NA	NA		NA	NA		NA	NA
Theobromine	Metabolon	Xenobiotics	798	0.879494	[0.79-0.98]	0.0195723		0.904287	0.105643		0.798331	0.0586522		NA	NA		NA	NA		NA	NA
Theophylline	Metabolon	Xenobiotics	798	0.893301	[0.80-0.99]	0.0395782		0.909396	0.120868		0.831754	0.138236		NA	NA		NA	NA		NA	NA
Thioproline	Metabolon	Xenobiotics	798	0.925397	[0.82-1.05]	0.225739		0.962263	0.582621		0.756041	0.0944542		NA	NA		NA	NA		NA	NA
Thymol sulfate	Metabolon	Xenobiotics	798	0.960548	[0.86-1.07]	0.454291		0.914598	0.146616		1.1337	0.269896		NA	NA		NA	NA		NA	NA
Umbelliferone sulfate	Metabolon	Xenobiotics	798	0.948148	[0.86-1.05]	0.298314		0.957248	0.440539		0.908741	0.424019		NA	NA		NA	NA		NA	NA
CI: Confidence Interval; N pairs: number of case control pairs included in the analyses;OR: Odds Ratio; * metabolite identity has not been confirmed by accurate mass data
Odds ratios and confidence intervals were estimated for 1 SD of log transformed metabolite levels
Odds ratios and confidence intervals were estimated by logistic regression conditioned on caseset

## Sheet: Table H
Table H. Associations between levels of circulating metabolites and kidney cancer risk adjusted for risk factors (for metabolites robustly associated with kidney cancer risk in the crude analyses and restricted to subjects with complete risk factor information).
Metabolite Name	HMDB identifiera	Class			Crudeb				BMIc				Smokingd				Hypertensione				Alcoholf				Fully adjustedg
			Npairs		OR	95%CI	Pvalue		OR	95%CI	Pvalue		OR	95%CI	Pvalue		OR	95%CI	Pvalue		OR	95%CI	Pvalue		OR	95%CI	Pvalue
Biocrates
Glutamate		Amino Acid	579		1.37	1.13-1.67	0.00166534		1.2	0.97-1.49	0.0907709		1.36	1.11-1.66	0.00276088		1.32	1.08-1.61	0.00751191		1.38	1.13-1.68	0.00150783		1.16	0.94-1.44	0.176627
Fischer ratio		Amino Acid (ratio)	579		1.21	1.07-1.38	0.00319776		1.14	1.00-1.30	0.0574686		1.21	1.06-1.38	0.00422755		1.19	1.04-1.35	0.0107557		1.21	1.07-1.38	0.00327412		1.12	0.97-1.28	0.11423
PC ae C34:3		Glycerophospholipids	581		0.77	0.66-0.90	0.000932111		0.83	0.70-0.98	0.0244072		0.77	0.66-0.90	0.00116358		0.79	0.68-0.93	0.00451178		0.77	0.66-0.90	0.000919639		0.85	0.72-1.00	0.0558699
lysoPC a C18:2		Glycerophospholipids	581		0.73	0.62-0.86	0.000252351		0.8	0.67-0.95	0.010355		0.74	0.62-0.87	0.000330583		0.77	0.65-0.91	0.00264203		0.73	0.62-0.86	0.000242375		0.83	0.69-0.99	0.0392119
PC ae C34:2		Glycerophospholipids	581		0.83	0.70-0.97	0.0221906		0.89	0.75-1.05	0.178741		0.83	0.70-0.98	0.0242564		0.86	0.72-1.01	0.0667717		0.82	0.70-0.97	0.0198742		0.91	0.76-1.08	0.269299
lysoPC a C18:1		Glycerophospholipids	581		0.76	0.63-0.91	0.00284685		0.82	0.68-0.99	0.0417348		0.75	0.63-0.90	0.00220925		0.8	0.67-0.97	0.0197457		0.76	0.63-0.91	0.00302982		0.85	0.71-1.04	0.108334
PC ae C40:1		Glycerophospholipids	581		0.82	0.70-0.96	0.0117706		0.86	0.74-1.01	0.0639777		0.82	0.70-0.96	0.011186		0.84	0.72-0.98	0.0269786		0.82	0.70-0.96	0.011753		0.87	0.74-1.02	0.0882781
PC ae C32:2		Glycerophospholipids	581		0.87	0.72-1.05	0.144105		0.9	0.74-1.09	0.283159		0.86	0.71-1.04	0.123925		0.89	0.74-1.08	0.247086		0.87	0.72-1.05	0.146044		0.91	0.75-1.11	0.360617
PC ae C36:3		Glycerophospholipids	581		0.83	0.70-0.98	0.0309514		0.89	0.74-1.06	0.180024		0.82	0.69-0.98	0.0271485		0.86	0.72-1.02	0.0802218		0.83	0.70-0.98	0.0288825		0.9	0.75-1.07	0.229414
PC ae C42:3		Glycerophospholipids	581		0.81	0.69-0.96	0.0151871		0.89	0.75-1.06	0.200125		0.8	0.68-0.95	0.0116058		0.84	0.71-1.00	0.0497184		0.81	0.69-0.96	0.015145		0.9	0.75-1.08	0.251735
PC ae C38:6		Glycerophospholipids	581		0.87	0.76-1.01	0.0684155		0.88	0.76-1.01	0.077901		0.87	0.75-1.01	0.0620749		0.87	0.75-1.00	0.0572918		0.88	0.76-1.01	0.0702496		0.87	0.75-1.01	0.0662193
PC aa C42:1		Glycerophospholipids	581		0.89	0.76-1.04	0.136815		0.96	0.81-1.13	0.608027		0.88	0.75-1.03	0.118577		0.89	0.76-1.04	0.145842		0.88	0.76-1.04	0.129263		0.94	0.79-1.11	0.450448
Metabolon
Formiminoglutamate	HMDB0000854	Amino Acid	498		1.31	1.14-1.51	0.000197332		1.24	1.07-1.43	0.00410856		1.3	1.12-1.50	0.000348218		1.25	1.08-1.45	0.00222392		1.31	1.14-1.51	0.00018995		1.19	1.02-1.38	0.0237035
Glutamate	HMDB0000148	Amino Acid	498		1.33	1.11-1.58	0.00161853		1.19	0.99-1.44	0.0703889		1.31	1.10-1.57	0.00259117		1.28	1.07-1.53	0.00781736		1.33	1.12-1.59	0.00142891		1.16	0.95-1.40	0.144694
Cysteine-glutathione disulfide	HMDB0000656	Amino Acid	498		0.79	0.68-0.91	0.00113563		0.81	0.70-0.94	0.00657348		0.79	0.69-0.92	0.00182443		0.8	0.70-0.93	0.00348734		0.79	0.68-0.91	0.00110075		0.83	0.72-0.97	0.0156213
Hydantoin-5-propionate	HMDB0001212	Amino Acid	498		1.26	1.09-1.45	0.00143999		1.23	1.07-1.42	0.00440549		1.27	1.10-1.46	0.000991911		1.22	1.06-1.41	0.00623343		1.26	1.09-1.45	0.00148728		1.21	1.05-1.41	0.00889213
Beta-cryptoxanthin	HMDB0033844	Cofactors and Vitamins	498		0.75	0.65-0.88	0.000374768		0.8	0.68-0.93	0.00528509		0.76	0.65-0.89	0.000823815		0.78	0.66-0.91	0.00169388		0.75	0.64-0.88	0.000290599		0.82	0.69-0.96	0.016825
1-linoleoyl-GPC (18:2)	HMDB0010386	Lipid	498		0.75	0.64-0.87	0.000211882		0.79	0.68-0.93	0.00418203		0.75	0.64-0.87	0.000224008		0.77	0.66-0.90	0.00085582		0.75	0.64-0.87	0.000198525		0.8	0.68-0.94	0.00793247
1-(1-enyl-palmitoyl)-GPC (P-16:0)*	HMDB0010407	Lipid	498		0.78	0.66-0.93	0.00564599		0.83	0.69-0.99	0.0350885		0.79	0.66-0.94	0.00731446		0.8	0.67-0.95	0.0127827		0.78	0.66-0.93	0.00592712		0.84	0.70-1.01	0.0649763
1-(1-enyl-palmitoyl)-2-oleoyl-GPC (P-16:0/18:1)*		Lipid	498		0.84	0.73-0.96	0.0102084		0.9	0.78-1.04	0.146872		0.84	0.73-0.96	0.0119697		0.86	0.75-0.99	0.0320432		0.84	0.73-0.96	0.0108342		0.92	0.79-1.07	0.265385
1-(1-enyl-palmitoyl)-2-linoleoyl-GPC (P-16:0/18:2)*	HMDB0011211	Lipid	498		0.83	0.73-0.95	0.00542129		0.89	0.77-1.02	0.0807506		0.84	0.74-0.96	0.00955874		0.85	0.75-0.97	0.0182409		0.83	0.73-0.95	0.0053861		0.91	0.79-1.05	0.187169
N1-methyladenosine	HMDB0003331	Nucleotide	498		1.37	1.17-1.61	0.000118875		1.32	1.12-1.55	0.000917036		1.37	1.17-1.61	0.000130483		1.35	1.15-1.59	0.00032696		1.37	1.17-1.61	0.000128373		1.3	1.10-1.53	0.00196325
Gamma-glutamylvaline	HMDB0011172	Peptide	498		1.43	1.22-1.66	6.34601e-06		1.35	1.15-1.58	0.000240154		1.41	1.21-1.65	1.15115e-05		1.37	1.17-1.61	7.58973e-05		1.43	1.22-1.66	6.33899e-06		1.3	1.10-1.53	0.0016165
Gamma-glutamylisoleucine*	HMDB0011170	Peptide	498		1.41	1.17-1.69	0.000259153		1.29	1.07-1.57	0.00835896		1.4	1.16-1.68	0.000340816		1.35	1.12-1.62	0.00175465		1.41	1.17-1.69	0.000255435		1.25	1.03-1.52	0.0251068
X - 12096		Unknown	498		1.31	1.12-1.55	0.00101613		1.24	1.05-1.47	0.0106944		1.31	1.11-1.54	0.00140606		1.26	1.07-1.49	0.00619277		1.31	1.12-1.55	0.00106209		1.2	1.01-1.42	0.0390852
BMI: Body Mass Index; CI: Confidence Interval; N pairs: number of case control pairs included in the analyses;OR: Odds Ratio; * metabolite identity has not been confirmed by accurate mass data; WhR:Waist-to-Hip ratio
Odds ratios and confidence intervals were estimated for 1 SD of log transformed metabolite levels
a: HMDB identifiers as provided by Metabolon and as inferred for Biocrates
b: Odds ratios and confidence intervals were estimated by logistic regression conditioned on caseset
c: Odds ratios and confidence intervals were estimated by logistic regression conditioned on caseset and adjusted for Body Mass Index
d: Odds ratios and confidence intervals were estimated by logistic regression conditioned on caseset and adjusted for smoking status (never, former, current) and pack-years of smoking
e: Odds ratios and confidence intervals were estimated by logistic regression conditioned on caseset and adjusted for hypertension (ever vs never)
f: Odds ratios and confidence intervals were estimated by logistic regression conditioned on caseset and adjusted for lifetime alcohol consumption (in g/day)
g: Odds ratios and confidence intervals were estimated by logistic regression conditioned on caseset and adjusted for Body Mass Index, smoking history (smoking status and pack years of smoking), lifetime alcohol consumption (in g/day) and hypertension (ever/never)
Fully adjusted models includes BMI, smoking history (smoking status: never, former, current smokers and pack years of smoking), lifetime alcohol consumption (in g/day) and hypertension (ever/never)

## Sheet: Table I
Table I. Association between BMI and circulating Biocrates metabolites from two-sample MR analyses
Exposure	Outcome	Pathway	Method	nSNPs	Beta	lci	uci	P value
BMI	Alanine	Amino acids	MR Egger	533	0.106381	0.00121449	0.211547	0.0479232
BMI	Alanine	Amino acids	Weighted median	533	0.0463181	-0.0102387	0.102875	0.108455
BMI	Alanine	Amino acids	Inverse variance weighted	533	0.0227301	-0.0150785	0.0605388	0.238665
BMI	Arginine	Amino acids	MR Egger	535	0.00704091	-0.200522	0.214603	0.947015
BMI	Arginine	Amino acids	Weighted median	535	-0.0282864	-0.116749	0.0601759	0.530841
BMI	Arginine	Amino acids	Inverse variance weighted	535	-0.024239	-0.0986682	0.0501902	0.523276
BMI	Asparagine	Amino acids	MR Egger	535	-0.219241	-0.38431	-0.0541727	0.00949205
BMI	Asparagine	Amino acids	Weighted median	535	-0.163979	-0.262285	-0.0656718	0.00107799
BMI	Asparagine	Amino acids	Inverse variance weighted	535	-0.157398	-0.216636	-0.0981607	1.91035e-07
BMI	Aspartate	Amino acids	MR Egger	535	-0.0452358	-0.201743	0.111271	0.571288
BMI	Aspartate	Amino acids	Weighted median	535	0.0190093	-0.0729196	0.110938	0.685261
BMI	Aspartate	Amino acids	Inverse variance weighted	535	0.0569852	0.000711369	0.113259	0.0471693
BMI	Citrulline	Amino acids	MR Egger	535	-0.131567	-0.312361	0.0492273	0.15436
BMI	Citrulline	Amino acids	Weighted median	535	-0.0890611	-0.180077	0.00195457	0.0551226
BMI	Citrulline	Amino acids	Inverse variance weighted	535	-0.0663727	-0.131279	-0.00146589	0.0450416
BMI	Glutamine	Amino acids	MR Egger	533	-0.0908769	-0.198875	0.0171213	0.0996828
BMI	Glutamine	Amino acids	Weighted median	533	-0.0649119	-0.123008	-0.00681576	0.0285283
BMI	Glutamine	Amino acids	Inverse variance weighted	533	-0.054114	-0.0928569	-0.0153711	0.00618848
BMI	Glutamate	Amino acids	MR Egger	535	0.196153	0.0486022	0.343704	0.00942745
BMI	Glutamate	Amino acids	Weighted median	535	0.195903	0.104471	0.287334	2.67463e-05
BMI	Glutamate	Amino acids	Inverse variance weighted	535	0.174241	0.121225	0.227256	1.18108e-10
BMI	Glycine	Amino acids	MR Egger	532	-0.0695393	-0.300355	0.161276	0.555106
BMI	Glycine	Amino acids	Weighted median	532	-0.0156834	-0.0761343	0.0447675	0.6111
BMI	Glycine	Amino acids	Inverse variance weighted	532	0.0162791	-0.0665465	0.0991048	0.700066
BMI	Histidine	Amino acids	MR Egger	532	0.00788894	-0.099511	0.115289	0.885579
BMI	Histidine	Amino acids	Weighted median	532	-0.0374491	-0.0941529	0.0192547	0.19551
BMI	Histidine	Amino acids	Inverse variance weighted	532	-0.0148008	-0.0533149	0.0237133	0.451318
BMI	Isoleucine	Amino acids	MR Egger	533	0.119972	0.0349288	0.205015	0.00589012
BMI	Isoleucine	Amino acids	Weighted median	533	0.0899412	0.0382461	0.141636	0.000649419
BMI	Isoleucine	Amino acids	Inverse variance weighted	533	0.0716467	0.0410759	0.102217	4.3583e-06
BMI	Leucine	Amino acids	MR Egger	533	0.135587	0.0479234	0.223251	0.00255233
BMI	Leucine	Amino acids	Weighted median	533	0.095795	0.0443964	0.147194	0.000259211
BMI	Leucine	Amino acids	Inverse variance weighted	533	0.0881562	0.0566732	0.119639	4.05961e-08
BMI	Lysine	Amino acids	MR Egger	535	-0.0328938	-0.189321	0.123534	0.680393
BMI	Lysine	Amino acids	Weighted median	535	0.0360038	-0.0549161	0.126924	0.43766
BMI	Lysine	Amino acids	Inverse variance weighted	535	0.03366	-0.022527	0.0898471	0.240323
BMI	Methionine	Amino acids	MR Egger	535	-0.0315186	-0.184372	0.121335	0.686261
BMI	Methionine	Amino acids	Weighted median	535	-0.0474094	-0.139357	0.0445387	0.31221
BMI	Methionine	Amino acids	Inverse variance weighted	535	-0.027697	-0.0825017	0.0271076	0.32191
BMI	Ornithine	Amino acids	MR Egger	535	0.0146361	-0.160937	0.190209	0.870274
BMI	Ornithine	Amino acids	Weighted median	535	0.0261141	-0.0619886	0.114217	0.561271
BMI	Ornithine	Amino acids	Inverse variance weighted	535	-0.018281	-0.081283	0.0447211	0.569545
BMI	Phenylethylamine	Amino acids	MR Egger	534	-0.0215892	-0.274117	0.230939	0.866989
BMI	Phenylethylamine	Amino acids	Weighted median	534	0	-0.164337	0.164337	1
BMI	Phenylethylamine	Amino acids	Inverse variance weighted	534	-0.0250823	-0.115905	0.0657406	0.58831
BMI	Phenylalanine	Amino acids	MR Egger	533	0.309371	0.211842	0.406901	1.02449e-09
BMI	Phenylalanine	Amino acids	Weighted median	533	0.20576	0.151149	0.26037	1.52632e-13
BMI	Phenylalanine	Amino acids	Inverse variance weighted	533	0.181597	0.146374	0.21682	5.24109e-24
BMI	Proline	Amino acids	MR Egger	535	0.0155396	-0.139162	0.170241	0.843997
BMI	Proline	Amino acids	Weighted median	535	0.00853532	-0.0829345	0.100005	0.854882
BMI	Proline	Amino acids	Inverse variance weighted	535	0.0330521	-0.0224236	0.0885279	0.242905
BMI	Serine	Amino acids	MR Egger	535	-0.147764	-0.333581	0.038052	0.119679
BMI	Serine	Amino acids	Weighted median	535	-0.12563	-0.219353	-0.0319069	0.00860757
BMI	Serine	Amino acids	Inverse variance weighted	535	-0.0807439	-0.147406	-0.0140814	0.0175956
BMI	Threonine	Amino acids	MR Egger	535	-0.231988	-0.408649	-0.0553263	0.0103271
BMI	Threonine	Amino acids	Weighted median	535	-0.134227	-0.230898	-0.0375573	0.00649908
BMI	Threonine	Amino acids	Inverse variance weighted	535	-0.122553	-0.186004	-0.0591014	0.000153321
BMI	Tryptophan	Amino acids	MR Egger	535	-0.0128654	-0.161576	0.135845	0.865416
BMI	Tryptophan	Amino acids	Weighted median	535	0.0130978	-0.0789158	0.105111	0.780246
BMI	Tryptophan	Amino acids	Inverse variance weighted	535	-0.00458064	-0.0579324	0.0487711	0.866363
BMI	Tyrosine	Amino acids	MR Egger	533	0.173943	0.0655414	0.282344	0.00175355
BMI	Tyrosine	Amino acids	Weighted median	533	0.163759	0.10375	0.223768	8.86055e-08
BMI	Tyrosine	Amino acids	Inverse variance weighted	533	0.13764	0.0986808	0.176598	4.37206e-12
BMI	Valine	Amino acids	MR Egger	533	0.179644	0.0825734	0.276715	0.00031407
BMI	Valine	Amino acids	Weighted median	533	0.157311	0.0987236	0.215899	1.41937e-07
BMI	Valine	Amino acids	Inverse variance weighted	533	0.125541	0.0906437	0.160439	1.77685e-12
BMI	Acetylornithine	Biogenic amines	MR Egger	535	-0.0183588	-0.174222	0.137504	0.817509
BMI	Acetylornithine	Biogenic amines	Weighted median	535	-0.0597785	-0.154836	0.0352793	0.217735
BMI	Acetylornithine	Biogenic amines	Inverse variance weighted	535	-0.04321	-0.0991852	0.0127652	0.130275
BMI	Symmetric dimethylarginine	Biogenic amines	MR Egger	534	-0.0144415	-0.257592	0.228708	0.90737
BMI	Symmetric dimethylarginine	Biogenic amines	Weighted median	534	-0.0227347	-0.175384	0.129914	0.770355
BMI	Symmetric dimethylarginine	Biogenic amines	Inverse variance weighted	534	-0.0157571	-0.103219	0.0717044	0.724002
BMI	alpha-Aminoadipic acid	Biogenic amines	MR Egger	534	0.127357	-0.0668285	0.321542	0.199188
BMI	alpha-Aminoadipic acid	Biogenic amines	Weighted median	534	0.145487	0.0313599	0.259613	0.0124695
BMI	alpha-Aminoadipic acid	Biogenic amines	Inverse variance weighted	534	0.143063	0.0733678	0.212758	5.73936e-05
BMI	Creatinine	Biogenic amines	MR Egger	533	0.00780364	-0.0956026	0.11121	0.882467
BMI	Creatinine	Biogenic amines	Weighted median	533	0	-0.0559494	0.0559494	1
BMI	Creatinine	Biogenic amines	Inverse variance weighted	533	0.0139621	-0.0231219	0.0510461	0.460552
BMI	Kynurenine	Biogenic amines	MR Egger	535	0.227535	0.0623578	0.392712	0.00715555
BMI	Kynurenine	Biogenic amines	Weighted median	535	0.161673	0.0695668	0.253779	0.000580915
BMI	Kynurenine	Biogenic amines	Inverse variance weighted	535	0.0867018	0.027275	0.146129	0.00424204
BMI	Methioninesulfoxide	Biogenic amines	MR Egger	535	0.0492575	-0.106513	0.205028	0.535663
BMI	Methioninesulfoxide	Biogenic amines	Weighted median	535	0.0256215	-0.074215	0.125458	0.614962
BMI	Methioninesulfoxide	Biogenic amines	Inverse variance weighted	535	-0.015963	-0.071824	0.039898	0.575414
BMI	cis-Hydroxyproline	Biogenic amines	MR Egger	534	-0.0901892	-0.347296	0.166917	0.492043
BMI	cis-Hydroxyproline	Biogenic amines	Weighted median	534	0.0196161	-0.135141	0.174373	0.803795
BMI	cis-Hydroxyproline	Biogenic amines	Inverse variance weighted	534	0.0408055	-0.0517533	0.133364	0.38754
BMI	trans-Hydroxyproline	Biogenic amines	MR Egger	535	-0.0995625	-0.257822	0.0586968	0.218099
BMI	trans-Hydroxyproline	Biogenic amines	Weighted median	535	-0.000789482	-0.0959638	0.0943848	0.987028
BMI	trans-Hydroxyproline	Biogenic amines	Inverse variance weighted	535	0.0349515	-0.0219556	0.0918587	0.228666
BMI	Sarcosine	Biogenic amines	MR Egger	535	-0.0820457	-0.235456	0.0713648	0.295008
BMI	Sarcosine	Biogenic amines	Weighted median	535	0.0178478	-0.0800454	0.115741	0.720833
BMI	Sarcosine	Biogenic amines	Inverse variance weighted	535	-0.00255979	-0.0576168	0.0524973	0.927392
BMI	Serotonin	Biogenic amines	MR Egger	534	-0.0562348	-0.266064	0.153594	0.599603
BMI	Serotonin	Biogenic amines	Weighted median	534	-0.0269039	-0.161038	0.107231	0.694227
BMI	Serotonin	Biogenic amines	Inverse variance weighted	534	-0.075917	-0.151266	-0.000567848	0.0482941
BMI	Spermidine	Biogenic amines	MR Egger	534	0.131036	-0.0488941	0.310967	0.154054
BMI	Spermidine	Biogenic amines	Weighted median	534	0.00885389	-0.106093	0.1238	0.879998
BMI	Spermidine	Biogenic amines	Inverse variance weighted	534	-0.00596954	-0.0707243	0.0587853	0.856614
BMI	Taurine	Biogenic amines	MR Egger	535	0.0253775	-0.129408	0.180163	0.748073
BMI	Taurine	Biogenic amines	Weighted median	535	0	-0.0903728	0.0903728	1
BMI	Taurine	Biogenic amines	Inverse variance weighted	535	-0.038016	-0.0935414	0.0175094	0.179618
BMI	Carnitine	Acylcarnitines	MR Egger	535	0.0134892	-0.134109	0.161087	0.857905
BMI	Carnitine	Acylcarnitines	Weighted median	535	0.113493	0.0275596	0.199427	0.00963699
BMI	Carnitine	Acylcarnitines	Inverse variance weighted	535	0.119133	0.0660553	0.17221	1.08629e-05
BMI	Acetylcarnitine	Acylcarnitines	MR Egger	535	-0.0667391	-0.219088	0.0856096	0.39094
BMI	Acetylcarnitine	Acylcarnitines	Weighted median	535	-0.0199264	-0.111057	0.0712047	0.668239
BMI	Acetylcarnitine	Acylcarnitines	Inverse variance weighted	535	0.0471269	-0.00761955	0.101873	0.0915632
BMI	Propionylcarnitine	Acylcarnitines	MR Egger	535	-0.00174102	-0.152377	0.148895	0.981935
BMI	Propionylcarnitine	Acylcarnitines	Weighted median	535	0.0713284	-0.0194003	0.162057	0.123342
BMI	Propionylcarnitine	Acylcarnitines	Inverse variance weighted	535	0.0993121	0.0452391	0.153385	0.000318467
BMI	Propenoylcarnitine	Acylcarnitines	MR Egger	534	0.12669	-0.129	0.38238	0.331917
BMI	Propenoylcarnitine	Acylcarnitines	Weighted median	534	-0.0405425	-0.193492	0.112407	0.603385
BMI	Propenoylcarnitine	Acylcarnitines	Inverse variance weighted	534	-0.023989	-0.116041	0.0680632	0.609505
BMI	Hydroxypropionylcarnitine	Acylcarnitines	MR Egger	534	-0.0555058	-0.308913	0.197901	0.667868
BMI	Hydroxypropionylcarnitine	Acylcarnitines	Weighted median	534	-0.078474	-0.234244	0.0772961	0.323442
BMI	Hydroxypropionylcarnitine	Acylcarnitines	Inverse variance weighted	534	-0.0375968	-0.128708	0.053514	0.418635
BMI	Butyrylcarnitine	Acylcarnitines	MR Egger	535	0.0316785	-0.135695	0.199052	0.71081
BMI	Butyrylcarnitine	Acylcarnitines	Weighted median	535	0.101778	0.0107832	0.192772	0.0283601
BMI	Butyrylcarnitine	Acylcarnitines	Inverse variance weighted	535	0.127014	0.0669121	0.187116	3.44155e-05
BMI	Butenylcarnitine	Acylcarnitines	MR Egger	534	0.0943614	-0.152496	0.341219	0.454062
BMI	Butenylcarnitine	Acylcarnitines	Weighted median	534	0.0512261	-0.0932819	0.195734	0.487185
BMI	Butenylcarnitine	Acylcarnitines	Inverse variance weighted	534	0.0489885	-0.0398432	0.13782	0.279745
BMI	Hydroxyvalerylcarnitine	Acylcarnitines	MR Egger	534	0.172737	-0.0755603	0.421034	0.173288
BMI	Hydroxyvalerylcarnitine	Acylcarnitines	Weighted median	534	0.0625607	-0.0944274	0.219549	0.43476
BMI	Hydroxyvalerylcarnitine	Acylcarnitines	Inverse variance weighted	534	0.0387759	-0.0506007	0.128153	0.395134
BMI	Valerylcarnitine	Acylcarnitines	MR Egger	534	0.0103234	-0.210882	0.231529	0.927153
BMI	Valerylcarnitine	Acylcarnitines	Weighted median	534	0.0913755	-0.0391941	0.221945	0.170172
BMI	Valerylcarnitine	Acylcarnitines	Inverse variance weighted	534	0.0886226	0.00898165	0.168264	0.0291803
BMI	Tigylcarnitine	Acylcarnitines	MR Egger	534	-0.0349456	-0.199123	0.129232	0.676707
BMI	Tigylcarnitine	Acylcarnitines	Weighted median	534	-0.0239043	-0.124369	0.0765604	0.64096
BMI	Tigylcarnitine	Acylcarnitines	Inverse variance weighted	534	-0.0226981	-0.0816262	0.0362301	0.450275
BMI	Glutaconylcarnitine	Acylcarnitines	MR Egger	534	0.157639	-0.103837	0.419115	0.237873
BMI	Glutaconylcarnitine	Acylcarnitines	Weighted median	534	-0.0186161	-0.178756	0.141524	0.819764
BMI	Glutaconylcarnitine	Acylcarnitines	Inverse variance weighted	534	0.0121828	-0.0819494	0.106315	0.799752
BMI	Glutarylcarnitine	Acylcarnitines	MR Egger	534	0.0456211	-0.197452	0.288694	0.713123
BMI	Glutarylcarnitine	Acylcarnitines	Weighted median	534	0.0697607	-0.0779866	0.217508	0.354738
BMI	Glutarylcarnitine	Acylcarnitines	Inverse variance weighted	534	0.0376841	-0.0497759	0.125144	0.398385
BMI	Methylglutarylcarnitine	Acylcarnitines	MR Egger	535	0.114365	-0.0734914	0.302222	0.233311
BMI	Methylglutarylcarnitine	Acylcarnitines	Weighted median	535	0.0356927	-0.0618298	0.133215	0.473159
BMI	Methylglutarylcarnitine	Acylcarnitines	Inverse variance weighted	535	0.0354672	-0.031929	0.102863	0.302331
BMI	Hydroxybutyrylcarnitine	Acylcarnitines	MR Egger	534	0.0035783	-0.24344	0.250597	0.97736
BMI	Hydroxybutyrylcarnitine	Acylcarnitines	Weighted median	534	-0.0871229	-0.230624	0.0563778	0.23406
BMI	Hydroxybutyrylcarnitine	Acylcarnitines	Inverse variance weighted	534	-0.0578539	-0.146701	0.0309932	0.201857
BMI	Hexanoylcarnitine	Acylcarnitines	MR Egger	534	0.284694	0.0302166	0.539171	0.0287591
BMI	Hexanoylcarnitine	Acylcarnitines	Weighted median	534	0.105736	-0.0443875	0.255859	0.167439
BMI	Hexanoylcarnitine	Acylcarnitines	Inverse variance weighted	534	0.0767657	-0.0150043	0.168536	0.1011
BMI	Hexenoylcarnitine	Acylcarnitines	MR Egger	534	0.0559304	-0.191106	0.302967	0.6574
BMI	Hexenoylcarnitine	Acylcarnitines	Weighted median	534	-0.0756741	-0.230663	0.0793146	0.338577
BMI	Hexenoylcarnitine	Acylcarnitines	Inverse variance weighted	534	-0.0253035	-0.114207	0.0636003	0.576948
BMI	Pimelylcarnitine	Acylcarnitines	MR Egger	534	0.0218985	-0.228124	0.271921	0.863763
BMI	Pimelylcarnitine	Acylcarnitines	Weighted median	534	-0.0775864	-0.225092	0.0699194	0.30257
BMI	Pimelylcarnitine	Acylcarnitines	Inverse variance weighted	534	-0.0889929	-0.17898	0.000993902	0.0525803
BMI	Octanoylcarnitine	Acylcarnitines	MR Egger	535	0.0803859	-0.074983	0.235755	0.311005
BMI	Octanoylcarnitine	Acylcarnitines	Weighted median	535	-0.0272107	-0.123294	0.0688724	0.578845
BMI	Octanoylcarnitine	Acylcarnitines	Inverse variance weighted	535	0.0137733	-0.0419673	0.0695138	0.628167
BMI	Nonaylcarnitine	Acylcarnitines	MR Egger	534	0.0157848	-0.234433	0.266002	0.901643
BMI	Nonaylcarnitine	Acylcarnitines	Weighted median	534	-0.106555	-0.252866	0.0397555	0.153456
BMI	Nonaylcarnitine	Acylcarnitines	Inverse variance weighted	534	-0.0440463	-0.134022	0.0459298	0.337314
BMI	Decanoylcarnitine	Acylcarnitines	MR Egger	535	0.0498372	-0.104474	0.204149	0.526997
BMI	Decanoylcarnitine	Acylcarnitines	Weighted median	535	-0.00794968	-0.101761	0.0858612	0.868084
BMI	Decanoylcarnitine	Acylcarnitines	Inverse variance weighted	535	0.00592693	-0.0494527	0.0613066	0.83385
BMI	Decenoylcarnitine	Acylcarnitines	MR Egger	534	0.184107	-0.0623257	0.430539	0.143705
BMI	Decenoylcarnitine	Acylcarnitines	Weighted median	534	-0.000737873	-0.142088	0.140613	0.991837
BMI	Decenoylcarnitine	Acylcarnitines	Inverse variance weighted	534	-0.0325978	-0.121564	0.0563681	0.472659
BMI	Decadienylcarnitine	Acylcarnitines	MR Egger	534	0.199042	-0.0435126	0.441597	0.108343
BMI	Decadienylcarnitine	Acylcarnitines	Weighted median	534	0.039141	-0.101038	0.17932	0.584189
BMI	Decadienylcarnitine	Acylcarnitines	Inverse variance weighted	534	-0.00468919	-0.092227	0.0828486	0.916382
BMI	Dodecanoylcarnitine	Acylcarnitines	MR Egger	535	0.0126895	-0.141882	0.167261	0.872228
BMI	Dodecanoylcarnitine	Acylcarnitines	Weighted median	535	-0.0180269	-0.111499	0.0754452	0.705428
BMI	Dodecanoylcarnitine	Acylcarnitines	Inverse variance weighted	535	-0.0231915	-0.0786141	0.0322311	0.412126
BMI	Dodecanedioylcarnitine	Acylcarnitines	MR Egger	534	0.190992	-0.0640437	0.446028	0.142746
BMI	Dodecanedioylcarnitine	Acylcarnitines	Weighted median	534	0.0686832	-0.0742595	0.211626	0.346311
BMI	Dodecanedioylcarnitine	Acylcarnitines	Inverse variance weighted	534	-0.0154534	-0.107433	0.0765259	0.74193
BMI	Dodecenoylcarnitine	Acylcarnitines	MR Egger	534	0.130598	-0.115962	0.377158	0.29966
BMI	Dodecenoylcarnitine	Acylcarnitines	Weighted median	534	-0.0168044	-0.167155	0.133546	0.826599
BMI	Dodecenoylcarnitine	Acylcarnitines	Inverse variance weighted	534	-0.014336	-0.103192	0.0745199	0.751831
BMI	Tetradecanoylcarnitine	Acylcarnitines	MR Egger	535	0.0431008	-0.111459	0.197661	0.584904
BMI	Tetradecanoylcarnitine	Acylcarnitines	Weighted median	535	0.00973867	-0.0883643	0.107842	0.84573
BMI	Tetradecanoylcarnitine	Acylcarnitines	Inverse variance weighted	535	-0.0452924	-0.100848	0.0102632	0.110062
BMI	Tetradecenoylcarnitine	Acylcarnitines	MR Egger	535	0.0323611	-0.119968	0.18469	0.677296
BMI	Tetradecenoylcarnitine	Acylcarnitines	Weighted median	535	-0.0197636	-0.114224	0.0746963	0.681743
BMI	Tetradecenoylcarnitine	Acylcarnitines	Inverse variance weighted	535	0.00817295	-0.0464429	0.0627887	0.769291
BMI	Hydroxytetradecenoylcarnitine	Acylcarnitines	MR Egger	534	0.136614	-0.109427	0.382655	0.27696
BMI	Hydroxytetradecenoylcarnitine	Acylcarnitines	Weighted median	534	-0.0570934	-0.208775	0.0945886	0.460668
BMI	Hydroxytetradecenoylcarnitine	Acylcarnitines	Inverse variance weighted	534	-0.045505	-0.134145	0.0431349	0.314318
BMI	Tetradecadienylcarnitine	Acylcarnitines	MR Egger	534	0.138135	-0.108924	0.385194	0.273632
BMI	Tetradecadienylcarnitine	Acylcarnitines	Weighted median	534	-0.0190231	-0.165387	0.12734	0.798921
BMI	Tetradecadienylcarnitine	Acylcarnitines	Inverse variance weighted	534	-0.0445882	-0.133708	0.0445317	0.326779
BMI	Hydroxytetradecadienylcarnitine	Acylcarnitines	MR Egger	534	0.173734	-0.0720533	0.419521	0.166505
BMI	Hydroxytetradecadienylcarnitine	Acylcarnitines	Weighted median	534	0.0355118	-0.116161	0.187184	0.646303
BMI	Hydroxytetradecadienylcarnitine	Acylcarnitines	Inverse variance weighted	534	0.0126144	-0.0758302	0.101059	0.779827
BMI	Hexadecanoylcarnitine	Acylcarnitines	MR Egger	535	0.0118699	-0.142457	0.166197	0.880229
BMI	Hexadecanoylcarnitine	Acylcarnitines	Weighted median	535	-0.0558676	-0.149501	0.0377662	0.24222
BMI	Hexadecanoylcarnitine	Acylcarnitines	Inverse variance weighted	535	0.014604	-0.0407293	0.0699372	0.604948
BMI	Hexadecenoylcarnitine	Acylcarnitines	MR Egger	534	0.0907018	-0.111743	0.293147	0.380263
BMI	Hexadecenoylcarnitine	Acylcarnitines	Weighted median	534	-0.0133863	-0.13451	0.107738	0.828508
BMI	Hexadecenoylcarnitine	Acylcarnitines	Inverse variance weighted	534	-0.000333669	-0.0730825	0.0724152	0.992827
BMI	Hydroxyhexadecenoylcarnitine	Acylcarnitines	MR Egger	534	0.148602	-0.106753	0.403956	0.254547
BMI	Hydroxyhexadecenoylcarnitine	Acylcarnitines	Weighted median	534	0.017933	-0.136169	0.172035	0.819578
BMI	Hydroxyhexadecenoylcarnitine	Acylcarnitines	Inverse variance weighted	534	0.0142035	-0.0776903	0.106097	0.761931
BMI	Hexadecadienylcarnitine	Acylcarnitines	MR Egger	534	0.427499	0.180398	0.674601	0.000748377
BMI	Hexadecadienylcarnitine	Acylcarnitines	Weighted median	534	0.162176	0.00543266	0.31892	0.0425671
BMI	Hexadecadienylcarnitine	Acylcarnitines	Inverse variance weighted	534	0.077505	-0.0120505	0.167061	0.0898357
BMI	Hydoxyhexadecadienylcarnitine	Acylcarnitines	MR Egger	534	0.114973	-0.132009	0.361955	0.361971
BMI	Hydoxyhexadecadienylcarnitine	Acylcarnitines	Weighted median	534	-0.0553031	-0.20991	0.0993037	0.483244
BMI	Hydoxyhexadecadienylcarnitine	Acylcarnitines	Inverse variance weighted	534	0.011802	-0.0770995	0.100703	0.794712
BMI	Hydroxyhexadecanoylcarnitine	Acylcarnitines	MR Egger	534	0.244655	0.000654829	0.488655	0.049904
BMI	Hydroxyhexadecanoylcarnitine	Acylcarnitines	Weighted median	534	-0.018005	-0.160674	0.124664	0.804633
BMI	Hydroxyhexadecanoylcarnitine	Acylcarnitines	Inverse variance weighted	534	0.0152291	-0.0726609	0.103119	0.734144
BMI	Octadecanoylcarnitine	Acylcarnitines	MR Egger	535	-0.102724	-0.257731	0.0522838	0.194542
BMI	Octadecanoylcarnitine	Acylcarnitines	Weighted median	535	-0.118125	-0.206773	-0.0294772	0.0090083
BMI	Octadecanoylcarnitine	Acylcarnitines	Inverse variance weighted	535	-0.0943837	-0.149942	-0.0388252	0.000869458
BMI	Octadecenoylcarnitine	Acylcarnitines	MR Egger	534	0.173696	-0.0733188	0.42071	0.168711
BMI	Octadecenoylcarnitine	Acylcarnitines	Weighted median	534	0.00923904	-0.135491	0.153969	0.900429
BMI	Octadecenoylcarnitine	Acylcarnitines	Inverse variance weighted	534	0.0310647	-0.0578367	0.119966	0.493419
BMI	Hydroxyoctadecenoylcarnitine	Acylcarnitines	MR Egger	534	0.292624	0.0377948	0.547453	0.0248124
BMI	Hydroxyoctadecenoylcarnitine	Acylcarnitines	Weighted median	534	0.0235336	-0.141578	0.188645	0.779967
BMI	Hydroxyoctadecenoylcarnitine	Acylcarnitines	Inverse variance weighted	534	0.0324024	-0.0596058	0.124411	0.490037
BMI	Octadecandienylcarnitine	Acylcarnitines	MR Egger	535	0.0962632	-0.0695572	0.262084	0.255701
BMI	Octadecandienylcarnitine	Acylcarnitines	Weighted median	535	-0.0156818	-0.112789	0.0814258	0.751609
BMI	Octadecandienylcarnitine	Acylcarnitines	Inverse variance weighted	535	-0.0209269	-0.0805769	0.0387231	0.491689
BMI	lysoPC a C14:0	Lyso-phosphatidylcholines	MR Egger	534	0.0814893	-0.157977	0.320955	0.505074
BMI	lysoPC a C14:0	Lyso-phosphatidylcholines	Weighted median	534	0.030752	-0.122271	0.183775	0.693664
BMI	lysoPC a C14:0	Lyso-phosphatidylcholines	Inverse variance weighted	534	0.0077361	-0.0784752	0.0939474	0.860389
BMI	lysoPC a C16:1	Lyso-phosphatidylcholines	MR Egger	534	-0.183411	-0.431066	0.0642438	0.147214
BMI	lysoPC a C16:1	Lyso-phosphatidylcholines	Weighted median	534	0.0248733	-0.119892	0.169639	0.736295
BMI	lysoPC a C16:1	Lyso-phosphatidylcholines	Inverse variance weighted	534	0.0223411	-0.0669546	0.111637	0.623867
BMI	lysoPC a C17:0	Lyso-phosphatidylcholines	MR Egger	534	-0.461631	-0.707773	-0.215489	0.000261041
BMI	lysoPC a C17:0	Lyso-phosphatidylcholines	Weighted median	534	-0.286598	-0.42928	-0.143916	8.25225e-05
BMI	lysoPC a C17:0	Lyso-phosphatidylcholines	Inverse variance weighted	534	-0.246318	-0.335169	-0.157466	5.52292e-08
BMI	lysoPC a C18:0	Lyso-phosphatidylcholines	MR Egger	534	-0.281455	-0.524841	-0.0380686	0.0238174
BMI	lysoPC a C18:0	Lyso-phosphatidylcholines	Weighted median	534	-0.208059	-0.348027	-0.0680919	0.00357391
BMI	lysoPC a C18:0	Lyso-phosphatidylcholines	Inverse variance weighted	534	-0.155913	-0.243543	-0.0682837	0.000487939
BMI	lysoPC a C18:2	Lyso-phosphatidylcholines	MR Egger	534	-0.516005	-0.755043	-0.276966	2.74003e-05
BMI	lysoPC a C18:2	Lyso-phosphatidylcholines	Weighted median	534	-0.354474	-0.491552	-0.217395	4.01197e-07
BMI	lysoPC a C18:2	Lyso-phosphatidylcholines	Inverse variance weighted	534	-0.307467	-0.393725	-0.221209	2.81941e-12
BMI	lysoPC a C20:4	Lyso-phosphatidylcholines	MR Egger	534	-0.406734	-0.663885	-0.149583	0.00203688
BMI	lysoPC a C20:4	Lyso-phosphatidylcholines	Weighted median	534	-0.201275	-0.342066	-0.0604837	0.00507848
BMI	lysoPC a C20:4	Lyso-phosphatidylcholines	Inverse variance weighted	534	-0.127218	-0.220105	-0.0343319	0.00726518
BMI	lysoPC a C26:1	Lyso-phosphatidylcholines	MR Egger	534	0.0814172	-0.1687	0.331534	0.52374
BMI	lysoPC a C26:1	Lyso-phosphatidylcholines	Weighted median	534	0.103431	-0.044313	0.251175	0.170022
BMI	lysoPC a C26:1	Lyso-phosphatidylcholines	Inverse variance weighted	534	0.0165513	-0.073393	0.106496	0.718343
BMI	lysoPC a C16:0	Lyso-phosphatidylcholines	MR Egger	534	-0.276414	-0.515729	-0.0370986	0.0239859
BMI	lysoPC a C16:0	Lyso-phosphatidylcholines	Weighted median	534	-0.203923	-0.341205	-0.0666404	0.00359771
BMI	lysoPC a C16:0	Lyso-phosphatidylcholines	Inverse variance weighted	534	-0.137128	-0.223308	-0.0509485	0.00181633
BMI	lysoPC a C18:1	Lyso-phosphatidylcholines	MR Egger	534	-0.51824	-0.757784	-0.278697	2.63161e-05
BMI	lysoPC a C18:1	Lyso-phosphatidylcholines	Weighted median	534	-0.324909	-0.462109	-0.187709	3.45784e-06
BMI	lysoPC a C18:1	Lyso-phosphatidylcholines	Inverse variance weighted	534	-0.24568	-0.332288	-0.159072	2.69949e-08
BMI	lysoPC a C20:3	Lyso-phosphatidylcholines	MR Egger	534	-0.256548	-0.519703	0.00660592	0.0565677
BMI	lysoPC a C20:3	Lyso-phosphatidylcholines	Weighted median	534	-0.0620261	-0.200053	0.0760009	0.378438
BMI	lysoPC a C20:3	Lyso-phosphatidylcholines	Inverse variance weighted	534	-0.00711592	-0.102181	0.0879492	0.883359
BMI	lysoPC a C24:0	Lyso-phosphatidylcholines	MR Egger	534	0.116882	-0.138311	0.372075	0.369749
BMI	lysoPC a C24:0	Lyso-phosphatidylcholines	Weighted median	534	0.105644	-0.0504476	0.261736	0.184659
BMI	lysoPC a C24:0	Lyso-phosphatidylcholines	Inverse variance weighted	534	0.0308056	-0.0609708	0.122582	0.510608
BMI	lysoPC a C26:0	Lyso-phosphatidylcholines	MR Egger	534	0.117612	-0.136674	0.371897	0.365063
BMI	lysoPC a C26:0	Lyso-phosphatidylcholines	Weighted median	534	0.12292	-0.0237489	0.269588	0.100459
BMI	lysoPC a C26:0	Lyso-phosphatidylcholines	Inverse variance weighted	534	0.092251	0.000780806	0.183721	0.0480721
BMI	lysoPC a C28:0	Lyso-phosphatidylcholines	MR Egger	534	0.0884932	-0.158983	0.335969	0.483695
BMI	lysoPC a C28:0	Lyso-phosphatidylcholines	Weighted median	534	0.0526094	-0.101	0.206219	0.502044
BMI	lysoPC a C28:0	Lyso-phosphatidylcholines	Inverse variance weighted	534	0.0633737	-0.0256674	0.152415	0.163015
BMI	lysoPC a C28:1	Lyso-phosphatidylcholines	MR Egger	534	0.0694454	-0.176598	0.315489	0.580354
BMI	lysoPC a C28:1	Lyso-phosphatidylcholines	Weighted median	534	0.0217539	-0.121855	0.165363	0.766543
BMI	lysoPC a C28:1	Lyso-phosphatidylcholines	Inverse variance weighted	534	0.0214105	-0.0670143	0.109835	0.635087
BMI	PC aa C24:0	Phosphatidylcholines	MR Egger	534	0.113979	-0.140228	0.368186	0.379903
BMI	PC aa C24:0	Phosphatidylcholines	Weighted median	534	0.0906167	-0.064805	0.246038	0.253141
BMI	PC aa C24:0	Phosphatidylcholines	Inverse variance weighted	534	0.0530209	-0.0384061	0.144448	0.255683
BMI	PC aa C26:0	Phosphatidylcholines	MR Egger	534	0.0493752	-0.193003	0.291753	0.689851
BMI	PC aa C26:0	Phosphatidylcholines	Weighted median	534	0.00181816	-0.145496	0.149132	0.980701
BMI	PC aa C26:0	Phosphatidylcholines	Inverse variance weighted	534	-0.022448	-0.10971	0.0648142	0.614117
BMI	PC aa C28:1	Phosphatidylcholines	MR Egger	534	-0.0550859	-0.290163	0.179991	0.646214
BMI	PC aa C28:1	Phosphatidylcholines	Weighted median	534	0.0328186	-0.11617	0.181807	0.665929
BMI	PC aa C28:1	Phosphatidylcholines	Inverse variance weighted	534	0.0182427	-0.0663377	0.102823	0.672484
BMI	PC aa C30:0	Phosphatidylcholines	MR Egger	534	-0.0879564	-0.324921	0.149008	0.467233
BMI	PC aa C30:0	Phosphatidylcholines	Weighted median	534	-0.0651599	-0.21361	0.0832902	0.389617
BMI	PC aa C30:0	Phosphatidylcholines	Inverse variance weighted	534	-0.0207371	-0.106008	0.0645337	0.633608
BMI	PC aa C32:0	Phosphatidylcholines	MR Egger	534	-0.0301553	-0.269235	0.208924	0.804836
BMI	PC aa C32:0	Phosphatidylcholines	Weighted median	534	0.0256064	-0.132377	0.18359	0.750726
BMI	PC aa C32:0	Phosphatidylcholines	Inverse variance weighted	534	-0.00322595	-0.0892385	0.0827866	0.9414
BMI	PC aa C32:1	Phosphatidylcholines	MR Egger	534	0.144899	-0.100751	0.390549	0.248149
BMI	PC aa C32:1	Phosphatidylcholines	Weighted median	534	0.11368	-0.0390795	0.266439	0.144679
BMI	PC aa C32:1	Phosphatidylcholines	Inverse variance weighted	534	0.122614	0.0342446	0.210984	0.00653745
BMI	PC aa C32:2	Phosphatidylcholines	MR Egger	534	0.0612763	-0.176718	0.29927	0.61402
BMI	PC aa C32:2	Phosphatidylcholines	Weighted median	534	0.014724	-0.134134	0.163582	0.846279
BMI	PC aa C32:2	Phosphatidylcholines	Inverse variance weighted	534	-0.0099733	-0.09568	0.0757334	0.819587
BMI	PC aa C32:3	Phosphatidylcholines	MR Egger	534	0.127775	-0.112641	0.368192	0.298029
BMI	PC aa C32:3	Phosphatidylcholines	Weighted median	534	0.0209454	-0.136357	0.178248	0.794107
BMI	PC aa C32:3	Phosphatidylcholines	Inverse variance weighted	534	0.0761127	-0.0103846	0.16261	0.0845838
BMI	PC aa C34:1	Phosphatidylcholines	MR Egger	534	-0.0150781	-0.254374	0.224218	0.901758
BMI	PC aa C34:1	Phosphatidylcholines	Weighted median	534	0.0121617	-0.142865	0.167189	0.877799
BMI	PC aa C34:1	Phosphatidylcholines	Inverse variance weighted	534	0.0353224	-0.0508243	0.121469	0.421599
BMI	PC aa C34:2	Phosphatidylcholines	MR Egger	534	-0.000820036	-0.242301	0.240661	0.994692
BMI	PC aa C34:2	Phosphatidylcholines	Weighted median	534	-0.0529175	-0.199462	0.0936271	0.479095
BMI	PC aa C34:2	Phosphatidylcholines	Inverse variance weighted	534	-0.0495012	-0.136415	0.0374129	0.264293
BMI	PC aa C34:3	Phosphatidylcholines	MR Egger	534	-0.0426529	-0.279624	0.194318	0.72439
BMI	PC aa C34:3	Phosphatidylcholines	Weighted median	534	-0.0436476	-0.193111	0.105815	0.567066
BMI	PC aa C34:3	Phosphatidylcholines	Inverse variance weighted	534	0.0405545	-0.0447426	0.125852	0.351398
BMI	PC aa C34:4	Phosphatidylcholines	MR Egger	534	-0.0321585	-0.276134	0.211817	0.796238
BMI	PC aa C34:4	Phosphatidylcholines	Weighted median	534	0.0266086	-0.125347	0.178564	0.731439
BMI	PC aa C34:4	Phosphatidylcholines	Inverse variance weighted	534	0.055924	-0.0318392	0.143687	0.211687
BMI	PC aa C36:0	Phosphatidylcholines	MR Egger	534	-0.081256	-0.328794	0.166283	0.520254
BMI	PC aa C36:0	Phosphatidylcholines	Weighted median	534	-0.0375743	-0.186936	0.111787	0.621963
BMI	PC aa C36:0	Phosphatidylcholines	Inverse variance weighted	534	-0.0981454	-0.187149	-0.00914186	0.0306708
BMI	PC aa C36:1	Phosphatidylcholines	MR Egger	534	-0.030424	-0.273128	0.21228	0.806014
BMI	PC aa C36:1	Phosphatidylcholines	Weighted median	534	0.0641598	-0.0834986	0.211818	0.394408
BMI	PC aa C36:1	Phosphatidylcholines	Inverse variance weighted	534	0.0675026	-0.0198453	0.15485	0.129851
BMI	PC aa C36:2	Phosphatidylcholines	MR Egger	534	-0.0321757	-0.271414	0.207063	0.792187
BMI	PC aa C36:2	Phosphatidylcholines	Weighted median	534	-0.0344263	-0.19243	0.123578	0.669344
BMI	PC aa C36:2	Phosphatidylcholines	Inverse variance weighted	534	-0.0156734	-0.101781	0.0704338	0.721269
BMI	PC aa C36:3	Phosphatidylcholines	MR Egger	534	0.00378929	-0.237698	0.245277	0.975476
BMI	PC aa C36:3	Phosphatidylcholines	Weighted median	534	0.0916295	-0.0543749	0.237634	0.218676
BMI	PC aa C36:3	Phosphatidylcholines	Inverse variance weighted	534	0.0760192	-0.010873	0.162911	0.0863927
BMI	PC aa C36:4	Phosphatidylcholines	MR Egger	534	-0.0607514	-0.317852	0.196349	0.643456
BMI	PC aa C36:4	Phosphatidylcholines	Weighted median	534	0.0274195	-0.119504	0.174343	0.714526
BMI	PC aa C36:4	Phosphatidylcholines	Inverse variance weighted	534	0.0579334	-0.0346494	0.150516	0.220024
BMI	PC aa C36:5	Phosphatidylcholines	MR Egger	534	-0.0366551	-0.273818	0.200508	0.76206
BMI	PC aa C36:5	Phosphatidylcholines	Weighted median	534	0.0789681	-0.0733707	0.231307	0.309625
BMI	PC aa C36:5	Phosphatidylcholines	Inverse variance weighted	534	0.00570004	-0.0796146	0.0910147	0.895814
BMI	PC aa C36:6	Phosphatidylcholines	MR Egger	534	-0.106427	-0.340981	0.128127	0.374225
BMI	PC aa C36:6	Phosphatidylcholines	Weighted median	534	0.00263211	-0.14737	0.152635	0.972564
BMI	PC aa C36:6	Phosphatidylcholines	Inverse variance weighted	534	-0.0330359	-0.117461	0.0513888	0.443105
BMI	PC aa C38:0	Phosphatidylcholines	MR Egger	534	-0.181722	-0.430738	0.0672947	0.153211
BMI	PC aa C38:0	Phosphatidylcholines	Weighted median	534	-0.162011	-0.317064	-0.00695748	0.0405651
BMI	PC aa C38:0	Phosphatidylcholines	Inverse variance weighted	534	-0.102122	-0.19173	-0.0125148	0.0255004
BMI	PC aa C38:1	Phosphatidylcholines	MR Egger	534	-0.246597	-0.499721	0.00652614	0.0567396
BMI	PC aa C38:1	Phosphatidylcholines	Weighted median	534	-0.127552	-0.272953	0.0178497	0.0855439
BMI	PC aa C38:1	Phosphatidylcholines	Inverse variance weighted	534	-0.0539317	-0.145193	0.0373298	0.246751
BMI	PC aa C38:3	Phosphatidylcholines	MR Egger	534	0.198602	-0.0655392	0.462744	0.141159
BMI	PC aa C38:3	Phosphatidylcholines	Weighted median	534	0.201996	0.0551732	0.348819	0.00700661
BMI	PC aa C38:3	Phosphatidylcholines	Inverse variance weighted	534	0.26078	0.165775	0.355786	7.44862e-08
BMI	PC aa C38:4	Phosphatidylcholines	MR Egger	534	0.00913235	-0.247733	0.265997	0.944471
BMI	PC aa C38:4	Phosphatidylcholines	Weighted median	534	0.0531985	-0.104561	0.210958	0.508654
BMI	PC aa C38:4	Phosphatidylcholines	Inverse variance weighted	534	0.138242	0.0457738	0.23071	0.00338696
BMI	PC aa C38:5	Phosphatidylcholines	MR Egger	534	-0.0789037	-0.319358	0.16155	0.520395
BMI	PC aa C38:5	Phosphatidylcholines	Weighted median	534	0.0611419	-0.0821278	0.204412	0.402901
BMI	PC aa C38:5	Phosphatidylcholines	Inverse variance weighted	534	0.0239065	-0.0626793	0.110492	0.588397
BMI	PC aa C38:6	Phosphatidylcholines	MR Egger	534	0.00806342	-0.244572	0.260699	0.950142
BMI	PC aa C38:6	Phosphatidylcholines	Weighted median	534	0.0442157	-0.106211	0.194642	0.564538
BMI	PC aa C38:6	Phosphatidylcholines	Inverse variance weighted	534	-0.0586223	-0.149479	0.0322342	0.206005
BMI	PC aa C40:1	Phosphatidylcholines	MR Egger	534	0.103069	-0.137952	0.344091	0.402314
BMI	PC aa C40:1	Phosphatidylcholines	Weighted median	534	0.0331537	-0.115758	0.182066	0.662566
BMI	PC aa C40:1	Phosphatidylcholines	Inverse variance weighted	534	0.00031303	-0.0864613	0.0870873	0.994359
BMI	PC aa C40:2	Phosphatidylcholines	MR Egger	534	-0.105946	-0.348633	0.136741	0.39258
BMI	PC aa C40:2	Phosphatidylcholines	Weighted median	534	-0.0958229	-0.251152	0.059506	0.226613
BMI	PC aa C40:2	Phosphatidylcholines	Inverse variance weighted	534	0.0352639	-0.0521545	0.122682	0.42915
BMI	PC aa C40:3	Phosphatidylcholines	MR Egger	534	0.0701639	-0.184998	0.325326	0.590142
BMI	PC aa C40:3	Phosphatidylcholines	Weighted median	534	0.034188	-0.117476	0.185852	0.658618
BMI	PC aa C40:3	Phosphatidylcholines	Inverse variance weighted	534	0.0152677	-0.0765559	0.107091	0.744505
BMI	PC aa C40:4	Phosphatidylcholines	MR Egger	534	0.0970192	-0.142971	0.337009	0.428506
BMI	PC aa C40:4	Phosphatidylcholines	Weighted median	534	0.0781762	-0.0654869	0.221839	0.28617
BMI	PC aa C40:4	Phosphatidylcholines	Inverse variance weighted	534	0.0520282	-0.0343044	0.138361	0.237527
BMI	PC aa C40:5	Phosphatidylcholines	MR Egger	534	0.0680391	-0.174508	0.310586	0.582675
BMI	PC aa C40:5	Phosphatidylcholines	Weighted median	534	0.196328	0.0464873	0.34617	0.0102264
BMI	PC aa C40:5	Phosphatidylcholines	Inverse variance weighted	534	0.082194	-0.00502169	0.16941	0.0647258
BMI	PC aa C40:6	Phosphatidylcholines	MR Egger	534	0.0865012	-0.168892	0.341894	0.507074
BMI	PC aa C40:6	Phosphatidylcholines	Weighted median	534	0.135491	-0.0102979	0.281279	0.0685226
BMI	PC aa C40:6	Phosphatidylcholines	Inverse variance weighted	534	0.0440849	-0.0477633	0.135933	0.346832
BMI	PC aa C42:0	Phosphatidylcholines	MR Egger	534	-0.0692213	-0.319955	0.181512	0.58866
BMI	PC aa C42:0	Phosphatidylcholines	Weighted median	534	-0.0446657	-0.196709	0.107378	0.564758
BMI	PC aa C42:0	Phosphatidylcholines	Inverse variance weighted	534	-0.00765276	-0.0978901	0.0825846	0.867982
BMI	PC aa C42:1	Phosphatidylcholines	MR Egger	534	-0.108533	-0.349835	0.13277	0.378409
BMI	PC aa C42:1	Phosphatidylcholines	Weighted median	534	-0.0821476	-0.229526	0.065231	0.274619
BMI	PC aa C42:1	Phosphatidylcholines	Inverse variance weighted	534	-0.0362223	-0.123103	0.050658	0.413833
BMI	PC aa C42:2	Phosphatidylcholines	MR Egger	534	0.115524	-0.137182	0.36823	0.370654
BMI	PC aa C42:2	Phosphatidylcholines	Weighted median	534	0.123774	-0.0227966	0.270345	0.097893
BMI	PC aa C42:2	Phosphatidylcholines	Inverse variance weighted	534	0.0462069	-0.0447117	0.137125	0.319194
BMI	PC aa C42:4	Phosphatidylcholines	MR Egger	534	0.083119	-0.160449	0.326687	0.503874
BMI	PC aa C42:4	Phosphatidylcholines	Weighted median	534	0.0510238	-0.107327	0.209375	0.52768
BMI	PC aa C42:4	Phosphatidylcholines	Inverse variance weighted	534	0.0645315	-0.0231936	0.152257	0.14936
BMI	PC aa C42:5	Phosphatidylcholines	MR Egger	534	-0.241676	-0.486796	0.00344363	0.0538327
BMI	PC aa C42:5	Phosphatidylcholines	Weighted median	534	-0.104837	-0.256297	0.0466237	0.17489
BMI	PC aa C42:5	Phosphatidylcholines	Inverse variance weighted	534	-0.0117066	-0.0999827	0.0765695	0.794924
BMI	PC aa C42:6	Phosphatidylcholines	MR Egger	534	0.048894	-0.210817	0.308605	0.712278
BMI	PC aa C42:6	Phosphatidylcholines	Weighted median	534	0.0105788	-0.141791	0.162949	0.891759
BMI	PC aa C42:6	Phosphatidylcholines	Inverse variance weighted	534	-0.0396546	-0.133121	0.0538119	0.405657
BMI	PC ae C30:0	Phosphatidylcholines	MR Egger	534	-0.170009	-0.418794	0.0787758	0.181018
BMI	PC ae C30:0	Phosphatidylcholines	Weighted median	534	-0.139885	-0.293012	0.0132421	0.0733731
BMI	PC ae C30:0	Phosphatidylcholines	Inverse variance weighted	534	-0.0803324	-0.169847	0.00918223	0.0785865
BMI	PC ae C30:1	Phosphatidylcholines	MR Egger	534	0.0584778	-0.193925	0.310881	0.649941
BMI	PC ae C30:1	Phosphatidylcholines	Weighted median	534	-0.0211191	-0.176921	0.134683	0.790486
BMI	PC ae C30:1	Phosphatidylcholines	Inverse variance weighted	534	-0.0441683	-0.135022	0.0466856	0.340668
BMI	PC ae C30:2	Phosphatidylcholines	MR Egger	534	0.0425885	-0.202752	0.287929	0.733814
BMI	PC ae C30:2	Phosphatidylcholines	Weighted median	534	-0.0256238	-0.181254	0.130006	0.746918
BMI	PC ae C30:2	Phosphatidylcholines	Inverse variance weighted	534	0.0208576	-0.0673648	0.10908	0.643088
BMI	PC ae C32:1	Phosphatidylcholines	MR Egger	534	0.0278773	-0.211274	0.267028	0.819367
BMI	PC ae C32:1	Phosphatidylcholines	Weighted median	534	-0.0501796	-0.187671	0.0873114	0.474402
BMI	PC ae C32:1	Phosphatidylcholines	Inverse variance weighted	534	0.00416902	-0.0818821	0.0902202	0.924348
BMI	PC ae C32:2	Phosphatidylcholines	MR Egger	534	0.0170542	-0.218844	0.252952	0.887372
BMI	PC ae C32:2	Phosphatidylcholines	Weighted median	534	-0.0327525	-0.176865	0.11136	0.655994
BMI	PC ae C32:2	Phosphatidylcholines	Inverse variance weighted	534	0.0444326	-0.0404507	0.129316	0.304905
BMI	PC ae C34:0	Phosphatidylcholines	MR Egger	534	-0.306762	-0.546102	-0.0674225	0.0122951
BMI	PC ae C34:0	Phosphatidylcholines	Weighted median	534	-0.0450387	-0.199141	0.109064	0.566754
BMI	PC ae C34:0	Phosphatidylcholines	Inverse variance weighted	534	-0.0453102	-0.131475	0.0408545	0.302692
BMI	PC ae C34:1	Phosphatidylcholines	MR Egger	534	-0.21797	-0.453553	0.0176137	0.0703245
BMI	PC ae C34:1	Phosphatidylcholines	Weighted median	534	-0.0588865	-0.206627	0.0888541	0.434675
BMI	PC ae C34:1	Phosphatidylcholines	Inverse variance weighted	534	-0.0408457	-0.125627	0.0439357	0.345025
BMI	PC ae C34:2	Phosphatidylcholines	MR Egger	534	-0.241349	-0.481336	-0.0013617	0.0492279
BMI	PC ae C34:2	Phosphatidylcholines	Weighted median	534	-0.180023	-0.337324	-0.0227231	0.0248881
BMI	PC ae C34:2	Phosphatidylcholines	Inverse variance weighted	534	-0.135427	-0.221791	-0.0490637	0.00211572
BMI	PC ae C34:3	Phosphatidylcholines	MR Egger	534	-0.270024	-0.507927	-0.0321213	0.0265244
BMI	PC ae C34:3	Phosphatidylcholines	Weighted median	534	-0.232007	-0.369682	-0.0943324	0.000956703
BMI	PC ae C34:3	Phosphatidylcholines	Inverse variance weighted	534	-0.160773	-0.246415	-0.0751321	0.000233708
BMI	PC ae C36:0	Phosphatidylcholines	MR Egger	534	-0.140513	-0.380159	0.0991323	0.250981
BMI	PC ae C36:0	Phosphatidylcholines	Weighted median	534	-0.126202	-0.270432	0.018027	0.0863411
BMI	PC ae C36:0	Phosphatidylcholines	Inverse variance weighted	534	-0.0504544	-0.136775	0.035866	0.251951
BMI	PC ae C36:1	Phosphatidylcholines	MR Egger	534	-0.248501	-0.487192	-0.0098106	0.0417878
BMI	PC ae C36:1	Phosphatidylcholines	Weighted median	534	-0.127874	-0.266256	0.0105088	0.0701165
BMI	PC ae C36:1	Phosphatidylcholines	Inverse variance weighted	534	-0.109612	-0.195512	-0.0237126	0.0123823
BMI	PC ae C36:2	Phosphatidylcholines	MR Egger	534	-0.298266	-0.534714	-0.0618174	0.0137316
BMI	PC ae C36:2	Phosphatidylcholines	Weighted median	534	-0.189178	-0.34078	-0.0375763	0.0144528
BMI	PC ae C36:2	Phosphatidylcholines	Inverse variance weighted	534	-0.152551	-0.237689	-0.0674133	0.00044483
BMI	PC ae C36:3	Phosphatidylcholines	MR Egger	534	-0.181889	-0.419263	0.055484	0.133725
BMI	PC ae C36:3	Phosphatidylcholines	Weighted median	534	-0.0931394	-0.238304	0.0520249	0.20855
BMI	PC ae C36:3	Phosphatidylcholines	Inverse variance weighted	534	-0.106766	-0.1922	-0.0213307	0.0143111
BMI	PC ae C36:4	Phosphatidylcholines	MR Egger	534	-0.135989	-0.384615	0.112637	0.284187
BMI	PC ae C36:4	Phosphatidylcholines	Weighted median	534	-0.0529293	-0.200538	0.0946793	0.482172
BMI	PC ae C36:4	Phosphatidylcholines	Inverse variance weighted	534	-0.00217076	-0.0917159	0.0873744	0.962103
BMI	PC ae C36:5	Phosphatidylcholines	MR Egger	534	-0.238507	-0.484268	0.00725464	0.0576923
BMI	PC ae C36:5	Phosphatidylcholines	Weighted median	534	-0.0788305	-0.226402	0.068741	0.295098
BMI	PC ae C36:5	Phosphatidylcholines	Inverse variance weighted	534	-0.038273	-0.126889	0.0503427	0.397262
BMI	PC ae C38:0	Phosphatidylcholines	MR Egger	534	-0.0688977	-0.308981	0.171186	0.574034
BMI	PC ae C38:0	Phosphatidylcholines	Weighted median	534	-0.0272667	-0.177011	0.122478	0.721173
BMI	PC ae C38:0	Phosphatidylcholines	Inverse variance weighted	534	-0.0741904	-0.160537	0.0121563	0.0921699
BMI	PC ae C38:1	Phosphatidylcholines	MR Egger	534	-0.0930516	-0.331188	0.145084	0.444094
BMI	PC ae C38:1	Phosphatidylcholines	Weighted median	534	0.0144703	-0.133276	0.162217	0.847772
BMI	PC ae C38:1	Phosphatidylcholines	Inverse variance weighted	534	0.0233476	-0.062418	0.109113	0.593644
BMI	PC ae C38:2	Phosphatidylcholines	MR Egger	534	-0.106989	-0.355121	0.141144	0.398433
BMI	PC ae C38:2	Phosphatidylcholines	Weighted median	534	-0.0695964	-0.208877	0.069684	0.327391
BMI	PC ae C38:2	Phosphatidylcholines	Inverse variance weighted	534	-0.0617322	-0.150951	0.0274863	0.175047
BMI	PC ae C38:3	Phosphatidylcholines	MR Egger	534	-0.0754368	-0.315232	0.164359	0.537767
BMI	PC ae C38:3	Phosphatidylcholines	Weighted median	534	0.0303463	-0.116337	0.17703	0.685117
BMI	PC ae C38:3	Phosphatidylcholines	Inverse variance weighted	534	0.0459917	-0.0403183	0.132302	0.296292
BMI	PC ae C38:4	Phosphatidylcholines	MR Egger	534	-0.206055	-0.461164	0.0490543	0.113989
BMI	PC ae C38:4	Phosphatidylcholines	Weighted median	534	-0.12478	-0.268852	0.019292	0.0895935
BMI	PC ae C38:4	Phosphatidylcholines	Inverse variance weighted	534	-0.0331378	-0.125034	0.0587586	0.479706
BMI	PC ae C38:5	Phosphatidylcholines	MR Egger	534	-0.219818	-0.471756	0.0321205	0.0878281
BMI	PC ae C38:5	Phosphatidylcholines	Weighted median	534	-0.122071	-0.274504	0.0303624	0.116509
BMI	PC ae C38:5	Phosphatidylcholines	Inverse variance weighted	534	-0.0524725	-0.143204	0.0382586	0.256993
BMI	PC ae C38:6	Phosphatidylcholines	MR Egger	534	-0.237747	-0.485197	0.00970315	0.0602262
BMI	PC ae C38:6	Phosphatidylcholines	Weighted median	534	-0.165608	-0.310128	-0.0210882	0.0247039
BMI	PC ae C38:6	Phosphatidylcholines	Inverse variance weighted	534	-0.0699656	-0.159107	0.0191755	0.123956
BMI	PC ae C40:1	Phosphatidylcholines	MR Egger	534	-0.0141627	-0.271354	0.243029	0.914091
BMI	PC ae C40:1	Phosphatidylcholines	Weighted median	534	-0.057137	-0.201703	0.0874292	0.438545
BMI	PC ae C40:1	Phosphatidylcholines	Inverse variance weighted	534	-0.115488	-0.208003	-0.0229722	0.0144179
BMI	PC ae C40:2	Phosphatidylcholines	MR Egger	534	-0.0954253	-0.337565	0.146715	0.440209
BMI	PC ae C40:2	Phosphatidylcholines	Weighted median	534	0.0696749	-0.0763961	0.215746	0.349836
BMI	PC ae C40:2	Phosphatidylcholines	Inverse variance weighted	534	0.058641	-0.0286579	0.14594	0.187978
BMI	PC ae C40:3	Phosphatidylcholines	MR Egger	534	-0.110444	-0.34744	0.126551	0.361448
BMI	PC ae C40:3	Phosphatidylcholines	Weighted median	534	-0.0815032	-0.223837	0.06083	0.261718
BMI	PC ae C40:3	Phosphatidylcholines	Inverse variance weighted	534	-0.025753	-0.111009	0.0595032	0.553818
BMI	PC ae C40:4	Phosphatidylcholines	MR Egger	534	-0.0765307	-0.32031	0.167249	0.538613
BMI	PC ae C40:4	Phosphatidylcholines	Weighted median	534	0.0582192	-0.0887783	0.205217	0.43759
BMI	PC ae C40:4	Phosphatidylcholines	Inverse variance weighted	534	0.0628134	-0.0249669	0.150594	0.160758
BMI	PC ae C40:5	Phosphatidylcholines	MR Egger	534	-0.15671	-0.417764	0.104344	0.239889
BMI	PC ae C40:5	Phosphatidylcholines	Weighted median	534	-0.0065236	-0.152017	0.13897	0.92997
BMI	PC ae C40:5	Phosphatidylcholines	Inverse variance weighted	534	0.0460992	-0.0479889	0.140187	0.336896
BMI	PC ae C40:6	Phosphatidylcholines	MR Egger	534	-0.130668	-0.374808	0.113473	0.294644
BMI	PC ae C40:6	Phosphatidylcholines	Weighted median	534	-0.0841615	-0.238509	0.0701864	0.28519
BMI	PC ae C40:6	Phosphatidylcholines	Inverse variance weighted	534	-0.116808	-0.204604	-0.0290116	0.0091161
BMI	PC ae C42:0	Phosphatidylcholines	MR Egger	534	-0.0455829	-0.287434	0.196268	0.711969
BMI	PC ae C42:0	Phosphatidylcholines	Weighted median	534	0.000451245	-0.153833	0.154735	0.995426
BMI	PC ae C42:0	Phosphatidylcholines	Inverse variance weighted	534	-0.0417715	-0.128773	0.04523	0.346683
BMI	PC ae C42:1	Phosphatidylcholines	MR Egger	534	0.111521	-0.149509	0.37255	0.402756
BMI	PC ae C42:1	Phosphatidylcholines	Weighted median	534	0.252712	0.114925	0.390499	0.000324649
BMI	PC ae C42:1	Phosphatidylcholines	Inverse variance weighted	534	0.240198	0.146196	0.334201	5.49299e-07
BMI	PC ae C42:2	Phosphatidylcholines	MR Egger	534	-0.168712	-0.410861	0.0734377	0.172647
BMI	PC ae C42:2	Phosphatidylcholines	Weighted median	534	0	-0.145814	0.145814	1
BMI	PC ae C42:2	Phosphatidylcholines	Inverse variance weighted	534	0.00469179	-0.0826053	0.0919889	0.916106
BMI	PC ae C42:3	Phosphatidylcholines	MR Egger	534	-0.0856655	-0.343131	0.1718	0.51459
BMI	PC ae C42:3	Phosphatidylcholines	Weighted median	534	0.0325447	-0.117829	0.182918	0.671424
BMI	PC ae C42:3	Phosphatidylcholines	Inverse variance weighted	534	0.117948	0.025065	0.210831	0.0128133
BMI	PC ae C42:4	Phosphatidylcholines	MR Egger	534	-0.0425262	-0.294835	0.209782	0.741262
BMI	PC ae C42:4	Phosphatidylcholines	Weighted median	534	0.0360154	-0.109297	0.181328	0.627122
BMI	PC ae C42:4	Phosphatidylcholines	Inverse variance weighted	534	-0.0729577	-0.163742	0.0178262	0.115225
BMI	PC ae C42:5	Phosphatidylcholines	MR Egger	534	-0.0893464	-0.33507	0.156377	0.476365
BMI	PC ae C42:5	Phosphatidylcholines	Weighted median	534	-0.0386491	-0.189621	0.112323	0.615835
BMI	PC ae C42:5	Phosphatidylcholines	Inverse variance weighted	534	-0.0534321	-0.141775	0.0349112	0.235838
BMI	PC ae C44:3	Phosphatidylcholines	MR Egger	534	0.0764899	-0.168897	0.321877	0.54149
BMI	PC ae C44:3	Phosphatidylcholines	Weighted median	534	0.0520407	-0.10194	0.206022	0.507704
BMI	PC ae C44:3	Phosphatidylcholines	Inverse variance weighted	534	-0.0113868	-0.099683	0.0769095	0.800451
BMI	PC ae C44:5	Phosphatidylcholines	MR Egger	534	-0.0431767	-0.294211	0.207857	0.736166
BMI	PC ae C44:5	Phosphatidylcholines	Weighted median	534	-0.0603403	-0.21573	0.0950493	0.446598
BMI	PC ae C44:5	Phosphatidylcholines	Inverse variance weighted	534	-0.00170676	-0.0920166	0.0886031	0.970452
BMI	PC ae C44:6	Phosphatidylcholines	MR Egger	534	-0.034647	-0.278568	0.209274	0.780812
BMI	PC ae C44:6	Phosphatidylcholines	Weighted median	534	-0.0101056	-0.161487	0.141276	0.895901
BMI	PC ae C44:6	Phosphatidylcholines	Inverse variance weighted	534	-0.00776333	-0.0955619	0.0800353	0.86241
BMI	SM C16:0	Sphingomyelins	MR Egger	535	-0.126343	-0.288798	0.036113	0.128026
BMI	SM C16:0	Sphingomyelins	Weighted median	535	-0.0405384	-0.136077	0.055	0.405602
BMI	SM C16:0	Sphingomyelins	Inverse variance weighted	535	-0.0201474	-0.0785387	0.0382438	0.498862
BMI	SM C16:1	Sphingomyelins	MR Egger	534	0.161925	-0.0754213	0.399272	0.181737
BMI	SM C16:1	Sphingomyelins	Weighted median	534	0.138087	-0.00701676	0.28319	0.0621505
BMI	SM C16:1	Sphingomyelins	Inverse variance weighted	534	0.180121	0.0947385	0.265503	3.55294e-05
BMI	SM C18:0	Sphingomyelins	MR Egger	535	0.0987796	-0.0616339	0.259193	0.227994
BMI	SM C18:0	Sphingomyelins	Weighted median	535	0.0750907	-0.018382	0.168563	0.11536
BMI	SM C18:0	Sphingomyelins	Inverse variance weighted	535	0.0868329	0.0292932	0.144373	0.00309818
BMI	SM C18:1	Sphingomyelins	MR Egger	534	0.0984454	-0.138211	0.335101	0.415248
BMI	SM C18:1	Sphingomyelins	Weighted median	534	0.149135	0.0130361	0.285234	0.0317346
BMI	SM C18:1	Sphingomyelins	Inverse variance weighted	534	0.169018	0.0838748	0.254162	9.99148e-05
BMI	SM C20:2	Sphingomyelins	MR Egger	534	-0.0122087	-0.246845	0.222428	0.918808
BMI	SM C20:2	Sphingomyelins	Weighted median	534	-0.00545788	-0.143832	0.132916	0.938378
BMI	SM C20:2	Sphingomyelins	Inverse variance weighted	534	-0.0390872	-0.123561	0.0453869	0.364451
BMI	SM C24:0	Sphingomyelins	MR Egger	534	0.0888527	-0.15058	0.328285	0.467331
BMI	SM C24:0	Sphingomyelins	Weighted median	534	0.0400087	-0.111113	0.191131	0.603831
BMI	SM C24:0	Sphingomyelins	Inverse variance weighted	534	0.0838533	-0.00234109	0.170048	0.056551
BMI	SM C24:1	Sphingomyelins	MR Egger	534	-0.169222	-0.414026	0.0755811	0.176035
BMI	SM C24:1	Sphingomyelins	Weighted median	534	-0.108042	-0.253649	0.0375648	0.145851
BMI	SM C24:1	Sphingomyelins	Inverse variance weighted	534	-0.0317225	-0.119857	0.0564123	0.48052
BMI	SM (OH) C14:1	Sphingomyelins	MR Egger	534	-0.137861	-0.371487	0.0957654	0.247963
BMI	SM (OH) C14:1	Sphingomyelins	Weighted median	534	-0.0446715	-0.198884	0.109541	0.570197
BMI	SM (OH) C14:1	Sphingomyelins	Inverse variance weighted	534	-0.0292649	-0.11338	0.05485	0.495293
BMI	SM (OH) C16:1	Sphingomyelins	MR Egger	534	-0.11155	-0.34405	0.12095	0.347449
BMI	SM (OH) C16:1	Sphingomyelins	Weighted median	534	-0.0783253	-0.221971	0.0653202	0.285193
BMI	SM (OH) C16:1	Sphingomyelins	Inverse variance weighted	534	-0.0191934	-0.10288	0.0644927	0.653052
BMI	SM (OH) C22:1	Sphingomyelins	MR Egger	534	0.0698689	-0.16981	0.309548	0.567997
BMI	SM (OH) C22:1	Sphingomyelins	Weighted median	534	0.030041	-0.118635	0.178716	0.692081
BMI	SM (OH) C22:1	Sphingomyelins	Inverse variance weighted	534	0.000759491	-0.08544	0.0869589	0.986222
BMI	SM (OH) C22:2	Sphingomyelins	MR Egger	534	0.0038414	-0.23233	0.240013	0.97458
BMI	SM (OH) C22:2	Sphingomyelins	Weighted median	534	-0.0066562	-0.159022	0.145709	0.931765
BMI	SM (OH) C22:2	Sphingomyelins	Inverse variance weighted	534	0.0168029	-0.0682289	0.101835	0.698527
BMI	Hexose	Hexose	MR Egger	534	0.0942749	-0.152865	0.341415	0.454991
BMI	Hexose	Hexose	Weighted median	534	0.195529	0.0429851	0.348073	0.0119945
BMI	Hexose	Hexose	Inverse variance weighted	534	0.141356	0.0524654	0.230247	0.00182802
BMI: Body Mass Index; MR: Mendelian randomization; nSNPs: Number of Single Nucleotide Polyphormisms; lci: lower limit of the 95% Confidence Interval; uci: upper limit of the 95% Confidence Interval

[truncated: 3 more sheets: Table J, Table K, Table L]
